# Supplementary material for: N′-(2-Hydr­oxy-5-chloro­benzyl­idene)-4-nitro­benzohydrazide methanol solvate
Source: Acta Crystallogr Sect E Struct Rep Online. 2008 Apr 2;64(Pt 5):o781. doi: 10.1107/S160053680800843X (PMC2961199; doi:10.1107/S160053680800843X)
Supplement: Supplementary file 2 [file e-64-0o781-Isup2.hkl]

# 
# h,k,l, Fc-squared, Fo-squared, sigma(Fo-squared) and status flag 
# 
data_I
_shelx_title ' 080125c in P2(1)/n' 
_shelx_refln_list_code          4 
_shelx_F_calc_maximum      348.07 
_exptl_crystal_F_000       728.00 
_reflns_d_resolution_high  0.7968 
 
loop_ 
 _symmetry_equiv_pos_as_xyz 
 'x, y, z' 
 '-x+1/2, y+1/2, -z+1/2' 
 '-x, -y, -z' 
 'x-1/2, -y-1/2, z-1/2' 
 
_cell_length_a     6.6280 
_cell_length_b    18.9800 
_cell_length_c    12.5210 
_cell_angle_alpha  90.000 
_cell_angle_beta   91.295 
_cell_angle_gamma  90.000 
 
_shelx_F_squared_multiplier     1.000 
 
loop_ 
 _refln_index_h 
 _refln_index_k 
 _refln_index_l 
 _refln_F_squared_calc 
 _refln_F_squared_meas 
 _refln_F_squared_sigma 
 _refln_observed_status 
   2   0   0       50.70       60.14      7.41 o 
   4   0   0     1005.19     1051.27     51.08 o 
   6   0   0     1119.07      979.62     41.71 o 
   8   0   0       31.38       51.36     25.54 o 
   1   1   0      157.02      145.05      6.24 o 
   2   1   0     2427.47     2317.09     48.34 o 
   3   1   0     1222.55     1326.81     32.78 o 
   4   1   0      488.46      537.44     19.51 o 
   5   1   0      213.42      197.45     14.19 o 
   6   1   0       71.81       78.37     14.61 o 
   7   1   0       48.39       21.03     10.55 o 
   8   1   0        0.36       10.51     14.94 o 
   0   2   0      989.34      999.07     34.49 o 
   1   2   0     4175.33     3959.63     74.90 o 
   2   2   0        0.86       -1.90      2.04 o 
   3   2   0      101.44      102.12      7.20 o 
   4   2   0       79.44       67.44      7.13 o 
   5   2   0        0.04        1.14      5.96 o 
   6   2   0       41.58       56.86     10.73 o 
   7   2   0      248.26      237.11     22.65 o 
   8   2   0        0.55       -2.74     14.40 o 
   1   3   0     3157.91     2875.14     55.44 o 
   2   3   0       59.20       64.34      5.11 o 
   3   3   0     2109.74     2253.14     43.91 o 
   4   3   0      409.57      377.61     25.04 o 
   5   3   0      798.90      863.59     42.68 o 
   6   3   0      374.62      350.53     27.39 o 
   7   3   0       33.98       43.16     15.61 o 
   8   3   0       15.18       13.29     22.70 o 
   0   4   0      372.22      382.38     13.14 o 
   1   4   0     4643.76     4526.03     74.67 o 
   2   4   0     4245.75     4210.60     82.50 o 
   3   4   0        8.20        5.23      2.84 o 
   4   4   0      178.91      193.81     11.06 o 
   5   4   0      201.06      202.07     13.14 o 
   6   4   0      195.74      218.42     26.84 o 
   7   4   0       50.63       39.28     15.80 o 
   8   4   0        3.07       -3.44     15.59 o 
   1   5   0     4437.67     4184.51     69.89 o 
   2   5   0     1114.43     1174.56     33.70 o 
   3   5   0       27.07       33.86      5.12 o 
   4   5   0      685.39      674.69     20.14 o 
   5   5   0        7.29        4.14      6.90 o 
   6   5   0       43.40       37.81     13.69 o 
   7   5   0        6.47        6.80     13.40 o 
   8   5   0        9.61       13.89     18.04 o 
   0   6   0     3892.13     3987.69     93.95 o 
   1   6   0     2282.42     2228.01     39.87 o 
   2   6   0     2101.87     2137.24     39.87 o 
   3   6   0     2179.31     2240.31     49.74 o 
   4   6   0       11.78        9.15      4.39 o 
   5   6   0       96.13       99.71     14.43 o 
   6   6   0      123.49      152.96     31.55 o 
   7   6   0       86.38       79.36     20.11 o 
   8   6   0        5.54        6.39     40.40 o 
   1   7   0     1014.45     1040.85     21.60 o 
   2   7   0     1107.30     1191.39     25.13 o 
   3   7   0      749.72      850.86     27.44 o 
   4   7   0       50.00       41.84     11.12 o 
   5   7   0      433.85      426.99     24.03 o 
   6   7   0      189.92      195.61     29.23 o 
   7   7   0       18.31       25.66     15.53 o 
   0   8   0      270.24      244.83     20.60 o 
   1   8   0     3491.06     3351.87     58.83 o 
   2   8   0     3655.92     3831.30     67.69 o 
   3   8   0        2.76        0.82      3.32 o 
   4   8   0     1051.01     1173.87     31.89 o 
   5   8   0     1455.90     1533.88     55.01 o 
   6   8   0       16.18        8.96     10.24 o 
   7   8   0       11.15       25.44     15.00 o 
   1   9   0     2822.62     2941.51     58.18 o 
   2   9   0     1513.71     1418.18     29.80 o 
   3   9   0      175.40      180.81     14.57 o 
   4   9   0      584.84      620.71     21.88 o 
   5   9   0        0.35        2.14      7.91 o 
   6   9   0       51.63       42.32     13.80 o 
   7   9   0        1.77       -2.06     14.57 o 
   0  10   0        1.98       -0.55      3.06 o 
   1  10   0       76.89       83.40      8.53 o 
   2  10   0     1340.74     1336.05     29.09 o 
   3  10   0      116.36      130.36     11.65 o 
   4  10   0       35.61       42.26     10.26 o 
   5  10   0      268.33      322.85     22.57 o 
   6  10   0       36.68       23.16     11.14 o 
   7  10   0        0.48        4.85     14.55 o 
   1  11   0        3.25        7.91      3.21 o 
   2  11   0       28.36       34.47      4.79 o 
   3  11   0      147.82      152.62     12.82 o 
   4  11   0       19.18       38.23     10.56 o 
   5  11   0       53.71       51.46     13.18 o 
   6  11   0       29.08       23.83     12.38 o 
   7  11   0       11.38       23.75     17.42 o 
   0  12   0      286.93      284.70     15.55 o 
   1  12   0      209.94      233.63     10.30 o 
   2  12   0      152.15      151.84     11.66 o 
   3  12   0       24.09       36.69      7.26 o 
   4  12   0       32.90        8.90      8.76 o 
   5  12   0        4.29       -2.65      6.38 o 
   6  12   0       24.47       32.07     13.73 o 
   7  12   0       18.16       10.87     16.93 o 
   1  13   0      123.88      117.42      8.33 o 
   2  13   0       73.23       74.65      9.01 o 
   3  13   0      328.52      319.63     18.57 o 
   4  13   0       44.37       43.49     10.57 o 
   5  13   0      101.33       95.83     24.67 o 
   6  13   0       64.85       99.82     17.41 o 
   0  14   0     1045.88     1005.18     35.64 o 
   1  14   0      120.70      132.94     13.29 o 
   2  14   0        0.39        3.17      7.05 o 
   3  14   0        0.32        6.43      4.79 o 
   4  14   0        2.18       -4.90      5.97 o 
   5  14   0       23.68       19.58      8.55 o 
   6  14   0        0.61        6.67     11.61 o 
   1  15   0     1531.60     1497.53     41.39 o 
   2  15   0        9.08        3.92      4.27 o 
   3  15   0        1.86        0.80      4.31 o 
   4  15   0        6.37       -5.89     25.58 o 
   5  15   0        0.53        2.87      7.04 o 
   6  15   0        4.99        7.56     13.53 o 
   0  16   0       23.39       39.60      9.20 o 
   1  16   0     2208.39     2103.56     52.20 o 
   2  16   0        2.95        5.64      4.63 o 
   3  16   0      209.24      161.82     14.88 o 
   4  16   0       39.24       24.47      7.47 o 
   5  16   0        1.09        3.98      6.53 o 
   6  16   0        2.62       14.70     10.23 o 
   1  17   0      249.58      281.98     16.71 o 
   2  17   0      185.55      155.93     13.94 o 
   3  17   0       13.34       16.58      8.97 o 
   4  17   0       37.96       34.41      8.16 o 
   5  17   0        1.06        3.80      6.74 o 
   0  18   0      208.54      207.38     25.26 o 
   1  18   0       33.93       21.40      8.71 o 
   2  18   0       21.60       19.18      6.08 o 
   3  18   0       10.39        8.90      5.98 o 
   4  18   0       33.18       33.76      7.21 o 
   5  18   0        6.50        3.13      6.71 o 
   1  19   0        0.65        6.50      5.78 o 
   2  19   0       10.10        7.05      6.19 o 
   3  19   0       49.88       45.45      9.64 o 
   4  19   0        3.39        5.75      5.42 o 
   5  19   0       41.97       35.15     15.49 o 
   0  20   0      135.32      150.53     24.89 o 
   1  20   0        5.26       -3.44      5.29 o 
   2  20   0        2.16        8.62      5.83 o 
   3  20   0       55.75       38.24     14.75 o 
   4  20   0        1.35        4.73      6.52 o 
   1  21   0       15.35       16.77     20.65 o 
   2  21   0       10.33        7.31      9.13 o 
   3  21   0       44.03       52.87     10.44 o 
   0  22   0      120.41      164.69     27.50 o 
   1  22   0        7.18        2.14      6.71 o 
   2  22   0       66.91       86.23     14.79 o 
   3  22   0        7.65        8.61      6.06 o 
   1  23   0       21.21        8.62      8.00 o 
   2  23   0       46.44       38.95     11.82 o 
  -7   0   1       40.53       67.95     22.74 o 
  -5   0   1      449.65      463.32     25.19 o 
  -3   0   1     3128.28     3450.83     87.82 o 
  -1   0   1     8867.07     8663.37    274.86 o 
   1   0   1       73.27       59.09      6.62 o 
   3   0   1      110.68      164.79     17.06 o 
   5   0   1       30.82       24.70     12.68 o 
   7   0   1       48.62       36.99     13.94 o 
  -8   1   1       43.99       71.64     20.40 o 
  -7   1   1       75.21       75.34     14.19 o 
  -6   1   1      112.20      100.61     11.17 o 
  -5   1   1        2.54        2.94      5.00 o 
  -4   1   1      134.32      131.97      9.20 o 
  -3   1   1      180.71      214.49     11.63 o 
  -2   1   1     9455.78     8926.46    166.71 o 
  -1   1   1     6220.13     5898.60    133.68 o 
   0   1   1     1284.92     1177.44     28.52 o 
   1   1   1     1440.28     1348.42     34.29 o 
   2   1   1        6.61       15.98      4.54 o 
   3   1   1      429.19      438.28     19.04 o 
   4   1   1      336.42      362.90     28.15 o 
   5   1   1      130.86      141.13     12.79 o 
   6   1   1        3.26        4.54      7.74 o 
   7   1   1        2.85       -4.21      9.08 o 
   8   1   1       29.94       54.41     18.61 o 
  -8   2   1       40.18       17.15     41.20 o 
  -7   2   1       14.67       15.49     10.69 o 
  -6   2   1      145.15      184.01     41.01 o 
  -5   2   1      280.45      296.90     16.20 o 
  -4   2   1      273.93      381.49     16.41 o 
  -3   2   1      287.93      342.40     13.29 o 
  -2   2   1      313.73      339.34      9.36 o 
  -1   2   1     2379.10     2230.75     43.41 o 
   0   2   1     1066.60      966.85     24.17 o 
   1   2   1       34.63       45.79      4.05 o 
   2   2   1     5118.18     5061.64     85.94 o 
   3   2   1      912.68      848.61     24.10 o 
   4   2   1      142.30      203.51     12.97 o 
   5   2   1        1.34        4.08      5.56 o 
   6   2   1       23.88       10.91      8.09 o 
   7   2   1       43.72       34.41     19.11 o 
   8   2   1       29.56       58.80     18.88 o 
  -8   3   1        6.72      -23.48     24.56 o 
  -7   3   1        0.06        8.26     13.65 o 
  -6   3   1        2.61        6.54     14.31 o 
  -5   3   1       52.12       39.08      7.94 o 
  -4   3   1       35.61       49.47      7.16 o 
  -3   3   1      209.65      197.83     10.25 o 
  -2   3   1     1885.27     1962.47     41.27 o 
  -1   3   1     7598.72     7168.41    133.94 o 
   0   3   1        9.42       14.00      2.07 o 
   1   3   1      785.04      753.41     14.10 o 
   2   3   1      567.59      535.46     13.91 o 
   3   3   1      860.94      969.71     23.39 o 
   4   3   1       87.76       86.21      9.18 o 
   5   3   1      149.94      132.41     20.15 o 
   6   3   1        0.03        0.98      7.60 o 
   7   3   1       15.41        6.01     11.80 o 
   8   3   1        4.97       16.88     13.64 o 
  -8   4   1        2.22      -12.12     15.05 o 
  -7   4   1        9.30       -5.14     17.66 o 
  -6   4   1       75.17       74.31     13.77 o 
  -5   4   1       95.78       88.58     12.40 o 
  -4   4   1      189.15      187.03     11.93 o 
  -3   4   1     1398.93     1332.27     32.40 o 
  -2   4   1      634.82      658.03     16.90 o 
  -1   4   1     3514.30     3278.01     64.40 o 
   0   4   1       65.23       71.31      3.41 o 
   1   4   1      437.42      386.92      8.23 o 
   2   4   1     2622.57     2509.66     52.92 o 
   3   4   1      100.63      107.53      7.53 o 
   4   4   1       43.52       43.61      6.33 o 
   5   4   1      617.24      632.93     29.18 o 
   6   4   1      136.25       85.44     17.62 o 
   7   4   1        5.07       19.95     13.61 o 
   8   4   1        0.49       -6.94     14.49 o 
  -8   5   1        2.86       37.09     19.76 o 
  -7   5   1        1.56       -1.52     12.95 o 
  -6   5   1       33.17       27.62     10.63 o 
  -5   5   1      279.19      313.78     20.66 o 
  -4   5   1      618.79      560.93     19.55 o 
  -3   5   1      445.48      445.07     14.81 o 
  -2   5   1      233.39      236.70      7.39 o 
  -1   5   1       13.82       18.65      2.25 o 
   0   5   1      197.90      187.32      6.73 o 
   1   5   1     2075.60     2001.62     36.07 o 
   2   5   1      217.00      243.72      8.71 o 
   3   5   1      125.31      131.83      8.17 o 
   4   5   1       73.75       77.13      7.76 o 
   5   5   1      230.18      268.11     23.65 o 
   6   5   1      343.09      335.82     28.04 o 
   7   5   1       32.86       36.32     15.58 o 
   8   5   1       17.58       -1.29     15.28 o 
  -8   6   1        0.02       -1.78     19.62 o 
  -7   6   1        6.91      -15.12     10.08 o 
  -6   6   1      111.56      175.97     23.95 o 
  -5   6   1      455.70      516.65     25.87 o 
  -4   6   1      353.28      413.91     23.26 o 
  -3   6   1      135.05      148.45      8.10 o 
  -2   6   1      371.30      357.52      9.97 o 
  -1   6   1     1722.56     1666.97     31.22 o 
   0   6   1      727.19      726.77     17.56 o 
   1   6   1       71.87       68.07      4.62 o 
   2   6   1      254.51      294.15     10.44 o 
   3   6   1      237.63      236.69     12.20 o 
   4   6   1      642.72      652.48     20.07 o 
   5   6   1      614.40      695.16     34.91 o 
   6   6   1       75.48       34.37     13.16 o 
   7   6   1        2.96        1.47     13.14 o 
   8   6   1        2.46        4.80     18.13 o 
  -7   7   1       83.50      113.66     33.46 o 
  -6   7   1      213.45      267.68     23.22 o 
  -5   7   1      155.69      140.65     15.25 o 
  -4   7   1      392.74      393.70     22.99 o 
  -3   7   1      538.13      484.42     15.20 o 
  -2   7   1     1063.52     1065.83     22.36 o 
  -1   7   1        0.33        3.12      2.65 o 
   0   7   1      443.57      477.07     16.45 o 
   1   7   1      405.36      342.75     10.17 o 
   2   7   1     4806.16     5073.53     87.19 o 
   3   7   1       18.47       23.48      6.38 o 
   4   7   1       76.53       82.01      8.04 o 
   5   7   1      827.58      870.55     41.58 o 
   6   7   1       19.34        5.62     10.97 o 
   7   7   1       65.01       76.46     19.28 o 
  -7   8   1        0.30       -8.45     11.79 o 
  -6   8   1       29.30       13.93     10.89 o 
  -5   8   1     1431.78     1617.80     77.97 o 
  -4   8   1      314.77      316.70     22.00 o 
  -3   8   1        0.63        0.72      3.94 o 
  -2   8   1      342.26      443.19     12.10 o 
  -1   8   1     3735.81     4059.43     69.64 o 
   0   8   1      750.02      716.70     18.89 o 
   1   8   1     6006.54     6421.23    107.11 o 
   2   8   1     1496.66     1651.98     33.69 o 
   3   8   1       53.37       51.58      5.68 o 
   4   8   1       18.79       23.21      6.59 o 
   5   8   1       82.12       47.36     10.02 o 
   6   8   1       17.02        0.81     11.31 o 
   7   8   1        2.34       -1.29     14.08 o 
  -7   9   1        0.07       14.01     14.97 o 
  -6   9   1       76.60      110.30     17.87 o 
  -5   9   1       23.53       26.15      8.23 o 
  -4   9   1      910.64      967.96     38.82 o 
  -3   9   1      478.55      478.67     26.77 o 
  -2   9   1      116.83       93.58     11.74 o 
  -1   9   1      267.89      340.18     10.68 o 
   0   9   1      599.50      591.38     14.95 o 
   1   9   1       75.45       62.36      5.43 o 
   2   9   1      175.18      165.27      8.58 o 
   3   9   1     1253.34     1288.03     26.95 o 
   4   9   1      326.43      298.88     28.24 o 
   5   9   1      169.72      207.60     18.64 o 
   6   9   1        1.09        5.81     11.41 o 
   7   9   1       30.93       31.56     15.50 o 
  -7  10   1       23.37       33.41     21.56 o 
  -6  10   1       11.43       23.75     11.86 o 
  -5  10   1       34.79       37.49     11.17 o 
  -4  10   1      229.73      247.18     20.26 o 
  -3  10   1     1401.60     1429.58     39.33 o 
  -2  10   1       17.35       14.31      3.42 o 
  -1  10   1      195.90      193.16      9.30 o 
   0  10   1        9.72       16.58      3.32 o 
   1  10   1      665.01      674.14     17.45 o 
   2  10   1      384.47      459.04     17.39 o 
   3  10   1      674.79      643.00     18.65 o 
   4  10   1        7.74        3.81      5.60 o 
   5  10   1      137.75      134.43     18.59 o 
   6  10   1      233.18      260.92     28.61 o 
   7  10   1       61.16       81.85     22.88 o 
  -7  11   1       43.53       31.19     16.25 o 
  -6  11   1        0.65        5.00     10.86 o 
  -5  11   1       20.54       17.87     12.64 o 
  -4  11   1      520.36      414.88     44.41 o 
  -3  11   1       18.20       10.72      5.36 o 
  -2  11   1      738.76      729.62     23.82 o 
  -1  11   1        5.89        6.20      2.99 o 
   0  11   1      368.90      392.42     12.47 o 
   1  11   1       65.52       56.22      5.69 o 
   2  11   1        3.69        6.12      3.28 o 
   3  11   1      912.08      845.86     29.46 o 
   4  11   1      983.20     1015.40     34.13 o 
   5  11   1        5.70        6.61      5.98 o 
   6  11   1       30.51       35.19     12.75 o 
   7  11   1        8.72       -2.53     14.41 o 
  -7  12   1       77.74      102.82     23.19 o 
  -6  12   1       65.33       93.30     17.04 o 
  -5  12   1       95.43      112.07     17.01 o 
  -4  12   1      406.40      354.68     32.90 o 
  -3  12   1      157.39      169.65     13.83 o 
  -2  12   1      250.87      235.22     13.97 o 
  -1  12   1      122.70      113.26      7.70 o 
   0  12   1      297.79      307.85     11.52 o 
   1  12   1      614.36      574.07     18.27 o 
   2  12   1       67.36       76.35      7.27 o 
   3  12   1      263.32      270.28     14.77 o 
   4  12   1      324.78      294.49     22.20 o 
   5  12   1       39.66       35.07      8.62 o 
   6  12   1        0.97       16.13     10.56 o 
   7  12   1        6.86      -14.48     14.27 o 
  -6  13   1       14.31       13.34     12.83 o 
  -5  13   1        6.61        2.09      7.62 o 
  -4  13   1       51.00       82.30     14.99 o 
  -3  13   1       30.65       35.19      9.19 o 
  -2  13   1      325.02      311.00     22.82 o 
  -1  13   1       11.19       12.14      3.82 o 
   0  13   1      697.07      695.54     19.12 o 
   1  13   1       40.63       40.75      5.81 o 
   2  13   1      183.12      167.25     12.70 o 
   3  13   1       17.19        9.16      5.16 o 
   4  13   1       17.77        9.43      5.60 o 
   5  13   1       17.19       10.73      6.75 o 
   6  13   1       86.73      121.38     17.60 o 
  -6  14   1       46.66       37.31     13.83 o 
  -5  14   1      244.29      269.17     31.48 o 
  -4  14   1       66.92       89.73     14.91 o 
  -3  14   1        5.91        6.03      5.61 o 
  -2  14   1        8.79        8.07      4.93 o 
  -1  14   1       39.78       38.54      6.67 o 
   0  14   1      134.95      141.78      9.48 o 
   1  14   1      886.84      823.10     22.11 o 
   2  14   1      182.97      191.80     13.77 o 
   3  14   1      129.43      125.78      9.88 o 
   4  14   1      153.03      133.01     13.63 o 
   5  14   1        1.45        3.09      5.48 o 
   6  14   1       31.61       44.30     16.26 o 
  -6  15   1       59.66       69.05     14.80 o 
  -5  15   1        0.32       -4.18      7.26 o 
  -4  15   1       61.94       61.64     24.93 o 
  -3  15   1      224.47      188.71     15.65 o 
  -2  15   1        5.60       -2.12      3.69 o 
  -1  15   1     1040.98     1106.39     32.38 o 
   0  15   1        0.44        5.81      4.01 o 
   1  15   1        0.07        7.03      4.07 o 
   2  15   1        3.32        7.64      5.43 o 
   3  15   1       11.07        3.27      3.84 o 
   4  15   1        7.40        1.17      5.49 o 
   5  15   1      106.42       87.13     12.98 o 
   6  15   1        2.79        8.43      8.39 o 
  -6  16   1      173.44      218.71     22.34 o 
  -5  16   1        2.33       -2.94      8.06 o 
  -4  16   1      361.01      407.60     24.28 o 
  -3  16   1       17.86        5.90      5.93 o 
  -2  16   1       52.27       48.70      8.34 o 
  -1  16   1       70.82       69.69      9.12 o 
   0  16   1     1911.24     1931.83     48.40 o 
   1  16   1       69.36       77.48      9.38 o 
   2  16   1        0.85       -0.34      4.13 o 
   3  16   1       61.82       55.67     13.63 o 
   4  16   1        0.95       -6.85      4.69 o 
   5  16   1        3.03        1.96      6.61 o 
   6  16   1        5.24        7.54      9.07 o 
  -5  17   1       15.70       22.35     10.68 o 
  -4  17   1       23.20       12.92      7.90 o 
  -3  17   1      155.62      151.49     15.47 o 
  -2  17   1      119.03       84.74     12.90 o 
  -1  17   1      326.06      390.10     19.08 o 
   0  17   1      265.78      275.94     16.91 o 
   1  17   1      155.26      160.04     13.10 o 
   2  17   1       20.13        5.74      5.62 o 
   3  17   1      106.94       68.24      8.63 o 
   4  17   1        2.47       -4.16      4.99 o 
   5  17   1       25.36       36.51      9.92 o 
  -5  18   1       28.54       10.10      8.63 o 
  -4  18   1       55.82       43.96     11.10 o 
  -3  18   1        3.01        4.81      5.84 o 
  -2  18   1        0.20       -8.68      5.89 o 
  -1  18   1        6.20        3.25      4.97 o 
   0  18   1       16.23        1.13      5.37 o 
   1  18   1       61.06       61.83     12.93 o 
   2  18   1      351.74      353.60     26.35 o 
   3  18   1        5.07       11.17      8.80 o 
   4  18   1       53.35       46.89     15.67 o 
   5  18   1       10.20        7.03     13.06 o 
  -5  19   1        0.00       -4.96     15.42 o 
  -4  19   1       39.91       57.00     11.50 o 
  -3  19   1       35.33       42.04      9.64 o 
  -2  19   1       41.57       22.85      9.29 o 
  -1  19   1       40.86       35.15     15.22 o 
   0  19   1      210.33      208.62     18.81 o 
   1  19   1       26.33        7.14      5.82 o 
   2  19   1        5.39        3.85      5.15 o 
   3  19   1        3.32        8.13      5.34 o 
   4  19   1        0.55        2.41      5.59 o 
  -4  20   1        7.23        8.28      7.84 o 
  -3  20   1       10.02        9.24      6.15 o 
  -2  20   1       22.08       22.30      8.51 o 
  -1  20   1       11.64        1.11      5.93 o 
   0  20   1       15.05       15.69     10.35 o 
   1  20   1       44.70       39.36     10.04 o 
   2  20   1       41.24       37.68      7.12 o 
   3  20   1       48.76       23.77      8.65 o 
   4  20   1       21.84       11.98      6.15 o 
  -3  21   1       12.92       19.37     11.45 o 
  -2  21   1       30.95       22.49      8.25 o 
  -1  21   1       27.27       22.21      8.53 o 
   0  21   1        4.52        7.19      7.05 o 
   1  21   1       12.92        9.01      7.66 o 
   2  21   1        1.64        2.09      7.97 o 
   3  21   1       10.13       10.18      6.41 o 
  -3  22   1        4.47        2.70      7.76 o 
  -2  22   1        0.87       -6.31      6.38 o 
  -1  22   1       11.21        2.23      6.98 o 
   0  22   1       10.94        4.34      7.15 o 
   1  22   1        3.69        6.46     11.09 o 
   2  22   1        4.01        8.08      7.74 o 
   3  22   1       77.42       66.60     13.72 o 
  -2  23   1        3.24       -7.36      7.57 o 
  -1  23   1        6.36        3.97     11.93 o 
   0  23   1       34.24       49.60     14.45 o 
   1  23   1        0.02        8.77      7.31 o 
   2  23   1        1.24        9.05      8.99 o 
  -8   0   2        4.82       27.31     22.56 o 
  -6   0   2       35.88       12.87     11.19 o 
  -4   0   2      244.42      281.61     14.63 o 
  -2   0   2     2286.05     2175.61     78.01 o 
   0   0   2      393.30      299.94     18.36 o 
   2   0   2     1697.62     1729.52     66.36 o 
   4   0   2     1183.28     1168.24     57.04 o 
   6   0   2      166.68      153.58     18.78 o 
   8   0   2       19.93       10.72     20.69 o 
  -8   1   2        6.08       11.60     14.82 o 
  -7   1   2       62.87       44.48     36.72 o 
  -6   1   2       22.65       32.20      8.61 o 
  -5   1   2      328.48      409.07     15.08 o 
  -4   1   2      378.82      386.27     13.93 o 
  -3   1   2     2136.78     2378.57     51.78 o 
  -2   1   2      809.44      760.66     19.29 o 
  -1   1   2      122.01      101.46      3.92 o 
   0   1   2     2181.42     2054.68     49.06 o 
   1   1   2        7.02        9.61      2.97 o 
   2   1   2     2182.84     2023.03     76.62 o 
   3   1   2     2156.94     2131.94     59.01 o 
   4   1   2      352.00      308.44     18.98 o 
   5   1   2        0.26        0.51      5.24 o 
   6   1   2        0.26        2.69      7.37 o 
   7   1   2       14.20        8.99      8.40 o 
   8   1   2        4.93        2.67     17.76 o 
  -8   2   2        1.96       -2.25     24.89 o 
  -7   2   2       14.03       19.34     11.34 o 
  -6   2   2      168.88      148.80     17.01 o 
  -5   2   2       67.02       88.38     16.68 o 
  -4   2   2     1582.90     1534.32     33.49 o 
  -3   2   2      133.49      119.49      6.98 o 
  -2   2   2     4653.75     4565.76     88.28 o 
  -1   2   2      256.09      244.42      8.95 o 
   0   2   2        0.36       -2.61      1.74 o 
   1   2   2        5.48        3.49      2.54 o 
   2   2   2      734.42      723.81     19.83 o 
   3   2   2      408.43      430.69     15.99 o 
   4   2   2     1649.51     1536.17     40.26 o 
   5   2   2      136.81      138.44     12.76 o 
   6   2   2      251.74      228.29     17.70 o 
   7   2   2       30.11       58.70     16.87 o 
   8   2   2        6.42      -13.22     14.74 o 
  -8   3   2       15.88       -6.17     15.77 o 
  -7   3   2       65.25       88.83     21.86 o 
  -6   3   2      176.95      197.41     19.55 o 
  -5   3   2      110.84      125.03     11.15 o 
  -4   3   2        7.16        7.94      4.53 o 
  -3   3   2      151.93      159.25      7.51 o 
  -2   3   2      804.85      771.68     16.09 o 
  -1   3   2     1841.76     1835.78     36.80 o 
   0   3   2     3503.48     3200.37     52.12 o 
   1   3   2     2969.17     2931.83     50.40 o 
   2   3   2       58.39       60.43      5.64 o 
   3   3   2      379.21      387.80     15.03 o 
   4   3   2       54.78       63.83      8.24 o 
   5   3   2        0.07       -7.72      5.15 o 
   6   3   2        9.14        7.17      8.10 o 
   7   3   2       20.16       31.37     13.78 o 
   8   3   2       15.96       12.84     14.17 o 
  -8   4   2       36.29       37.94     33.13 o 
  -7   4   2       38.28       38.20     39.80 o 
  -6   4   2       28.08       13.22     10.94 o 
  -5   4   2       68.14       96.53     12.10 o 
  -4   4   2      125.19      140.67     10.16 o 
  -3   4   2     3749.09     3659.51     74.64 o 
  -2   4   2       13.69       11.48      2.15 o 
  -1   4   2     2505.57     2409.23     48.71 o 
   0   4   2     1537.93     1515.51     23.70 o 
   1   4   2        0.14       -2.65      1.77 o 
   2   4   2      952.23      875.27     22.92 o 
   3   4   2     1648.22     1653.70     40.08 o 
   4   4   2        9.20        6.43      4.65 o 
   5   4   2      660.43      648.01     24.96 o 
   6   4   2        3.91        1.72      7.13 o 
   7   4   2       56.54       33.07     14.62 o 
   8   4   2       18.09       13.61     16.23 o 
  -8   5   2       46.26       51.30     28.62 o 
  -7   5   2       62.48       53.67     16.96 o 
  -6   5   2        2.84        3.65     10.16 o 
  -5   5   2      247.85      261.87     28.80 o 
  -4   5   2      170.78      145.33     10.11 o 
  -3   5   2       71.37       63.51      5.66 o 
  -2   5   2        2.50       -0.61      2.14 o 
  -1   5   2     3554.29     3488.55     68.98 o 
   0   5   2      778.09      799.07     22.65 o 
   1   5   2      628.49      672.64     17.04 o 
   2   5   2     1638.96     1515.75     34.10 o 
   3   5   2        8.35       15.98      4.33 o 
   4   5   2      143.98      154.96     11.71 o 
   5   5   2       36.13       43.60      8.46 o 
   6   5   2        8.22       16.25      9.70 o 
   7   5   2       24.99       -6.46     24.98 o 
   8   5   2       42.09        8.27     32.16 o 
  -8   6   2        1.57       19.28     18.79 o 
  -7   6   2       30.79       42.80     15.88 o 
  -6   6   2        3.24        2.49     10.87 o 
  -5   6   2      301.56      357.56     24.84 o 
  -4   6   2      535.09      552.09     26.26 o 
  -3   6   2      581.39      553.44     16.56 o 
  -2   6   2      644.99      700.01     25.28 o 
  -1   6   2     1027.72     1000.31     19.83 o 
   0   6   2       10.42       14.43      2.28 o 
   1   6   2      222.09      248.89     12.03 o 
   2   6   2     1625.80     1629.44     29.96 o 
   3   6   2      411.32      385.64     13.58 o 
   4   6   2      105.82      113.68     11.86 o 
   5   6   2       79.90       60.43     12.93 o 
   6   6   2       16.94       28.27     10.38 o 
   7   6   2       35.19       18.80     14.43 o 
  -7   7   2       50.18       44.25     19.15 o 
  -6   7   2        5.10       12.16     10.41 o 
  -5   7   2       57.06       51.07     11.46 o 
  -4   7   2       68.71       49.79     16.36 o 
  -3   7   2       89.15       95.58      6.64 o 
  -2   7   2        2.39        4.18      3.43 o 
  -1   7   2       21.20       17.54      2.59 o 
   0   7   2      398.97      381.81      8.19 o 
   1   7   2      237.52      228.35      7.73 o 
   2   7   2       19.83       20.19      3.39 o 
   3   7   2      179.34      180.35     10.02 o 
   4   7   2      716.11      747.91     31.75 o 
   5   7   2      386.82      411.33     46.65 o 
   6   7   2        2.76       -8.71      9.18 o 
   7   7   2       42.48       30.62     14.61 o 
  -7   8   2       28.31       46.45     17.68 o 
  -6   8   2        8.68        8.50     12.00 o 
  -5   8   2      306.41      282.46     23.57 o 
  -4   8   2      148.64      147.16     15.80 o 
  -3   8   2       30.23       24.77      6.81 o 
  -2   8   2      181.38      171.04     24.36 o 
  -1   8   2     4160.59     4426.26     67.14 o 
   0   8   2      361.07      359.97     12.93 o 
   1   8   2     1003.22     1126.78     22.01 o 
   2   8   2        3.34        8.27      2.75 o 
   3   8   2       99.36       94.75      7.81 o 
   4   8   2        5.02        1.33      3.99 o 
   5   8   2      132.33      138.94     37.98 o 
   6   8   2      112.17      115.61     18.52 o 
   7   8   2       13.97       19.71     13.00 o 
  -7   9   2       24.64       49.76     40.23 o 
  -6   9   2       96.75      131.71     19.50 o 
  -5   9   2      258.46      242.02     38.59 o 
  -4   9   2       73.47       48.66     18.87 o 
  -3   9   2       15.38       12.70      6.27 o 
  -2   9   2      187.67      188.77     11.44 o 
  -1   9   2     1542.27     1745.52     29.90 o 
   0   9   2      285.68      286.56      7.52 o 
   1   9   2      943.78      963.98     20.06 o 
   2   9   2      312.56      267.55     10.04 o 
   3   9   2      386.57      349.23     12.57 o 
   4   9   2      747.89      666.44     26.16 o 
   5   9   2      473.61      522.46     57.51 o 
   6   9   2       74.36       41.40     14.07 o 
   7   9   2       11.37       19.74     13.14 o 
  -7  10   2        0.29       -9.30     21.99 o 
  -6  10   2        0.86       -7.42      9.93 o 
  -5  10   2      267.78      265.44     23.50 o 
  -4  10   2      296.58      295.50     21.68 o 
  -3  10   2      104.28      105.56     10.56 o 
  -2  10   2        0.56        0.17      3.37 o 
  -1  10   2       16.25        5.61      2.52 o 
   0  10   2      864.65      847.34     14.66 o 
   1  10   2       35.45       30.49      3.00 o 
   2  10   2       11.45       23.35      3.92 o 
   3  10   2      140.54      144.30      9.77 o 
   4  10   2       73.97       67.67      9.83 o 
   5  10   2      231.22      208.17     22.08 o 
   6  10   2       85.97       81.53     17.15 o 
   7  10   2        1.37      -11.56     13.70 o 
  -7  11   2        0.60       -0.26     15.50 o 
  -6  11   2      166.46      239.48     24.72 o 
  -5  11   2       14.24       23.15      9.90 o 
  -4  11   2       38.30       31.39      9.77 o 
  -3  11   2      269.78      266.38     23.27 o 
  -2  11   2       67.14       53.66      7.46 o 
  -1  11   2      508.06      490.02     18.33 o 
   0  11   2       30.50       28.48      3.49 o 
   1  11   2      346.25      349.63     14.97 o 
   2  11   2        9.21        3.63      3.15 o 
   3  11   2       80.94       78.26      8.38 o 
   4  11   2      166.91      171.96     14.77 o 
   5  11   2       18.74        9.59      9.60 o 
   6  11   2       86.68       65.40     16.32 o 
   7  11   2       13.47       23.98     15.52 o 
  -7  12   2       27.21       39.68     18.95 o 
  -6  12   2        2.13       14.58     12.07 o 
  -5  12   2        6.45        7.97      9.06 o 
  -4  12   2      165.84      174.05     18.63 o 
  -3  12   2      127.74      142.48     12.75 o 
  -2  12   2      984.30     1065.93     31.33 o 
  -1  12   2      162.85      179.08     11.21 o 
   0  12   2      221.28      227.76      9.81 o 
   1  12   2       36.03       46.95      5.00 o 
   2  12   2      171.11      195.18      9.83 o 
   3  12   2        1.75        0.64      3.50 o 
   4  12   2      201.73      204.58     16.49 o 
   5  12   2       23.33        8.91      7.96 o 
   6  12   2       43.28       51.00     17.62 o 
   7  12   2        0.22       21.87     14.12 o 
  -6  13   2        4.80        8.10     12.82 o 
  -5  13   2       23.55       30.53     11.03 o 
  -4  13   2       97.28       91.53     22.18 o 
  -3  13   2        9.89       11.97      5.75 o 
  -2  13   2        3.78       -0.30      4.01 o 
  -1  13   2        0.65       -1.34      3.52 o 
   0  13   2        9.03        8.34      6.07 o 
   1  13   2      108.72      109.82      7.51 o 
   2  13   2       31.46       34.94      5.21 o 
   3  13   2      124.24      127.42     11.23 o 
   4  13   2       44.87       42.06     10.71 o 
   5  13   2        3.03       -1.42      6.12 o 
   6  13   2        2.87       18.73     10.77 o 
  -6  14   2        3.71       11.23     12.48 o 
  -5  14   2        6.56       11.33     10.72 o 
  -4  14   2       79.21       76.63     19.29 o 
  -3  14   2       21.97       17.15      6.93 o 
  -2  14   2        0.09       -7.19      6.42 o 
  -1  14   2      107.29      125.33     17.05 o 
   0  14   2       27.80       23.20      4.88 o 
   1  14   2      172.60      159.46     10.32 o 
   2  14   2      203.05      181.65     14.22 o 
   3  14   2        1.11        6.18      4.10 o 
   4  14   2       23.89       16.50      6.83 o 
   5  14   2       61.61       69.60     19.24 o 
   6  14   2       10.60        8.90      9.84 o 
  -6  15   2        6.26        5.78     12.70 o 
  -5  15   2        7.69        7.06     10.77 o 
  -4  15   2        2.57        9.14      9.21 o 
  -3  15   2       48.68       38.22      8.42 o 
  -2  15   2      255.55      245.52     18.63 o 
  -1  15   2       88.36      100.96     10.46 o 
   0  15   2      715.12      697.32     20.51 o 
   1  15   2      140.63      127.42     11.96 o 
   2  15   2      271.20      302.28     14.52 o 
   3  15   2       11.05       16.73      6.22 o 
   4  15   2       31.99       22.16      7.12 o 
   5  15   2        6.37       -2.94      5.85 o 
   6  15   2       28.06       37.54     12.70 o 
  -6  16   2        1.47       20.05     11.52 o 
  -5  16   2        0.45       -6.53     10.25 o 
  -4  16   2        5.78       -0.09      8.38 o 
  -3  16   2      194.30      185.77     16.18 o 
  -2  16   2      182.64      179.96     14.52 o 
  -1  16   2        3.32        4.78      6.88 o 
   0  16   2        5.60       18.30      6.86 o 
   1  16   2      290.76      260.87     13.27 o 
   2  16   2       98.76      102.39      9.61 o 
   3  16   2       16.12       14.53      6.46 o 
   4  16   2        6.30        4.61      6.69 o 
   5  16   2       20.43        5.09      7.04 o 
   6  16   2       13.11       11.60     10.36 o 
  -5  17   2        0.02        3.32     10.89 o 
  -4  17   2        0.01       -9.67      6.45 o 
  -3  17   2       31.97       18.76      8.29 o 
  -2  17   2       10.07        2.99      5.53 o 
  -1  17   2       94.79       77.21     10.17 o 
   0  17   2       81.62       92.45     10.60 o 
   1  17   2       12.88       15.94      4.87 o 
   2  17   2      150.98      146.96     11.45 o 
   3  17   2       35.92       22.82      6.18 o 
   4  17   2       32.34       17.53      6.43 o 
   5  17   2        0.26       -2.96      6.68 o 
  -5  18   2       10.54       -7.71     11.41 o 
  -4  18   2        0.80       -1.96      7.32 o 
  -3  18   2       73.36       93.01     18.83 o 
  -2  18   2       77.70       94.55     15.40 o 
  -1  18   2       45.68       32.33      7.69 o 
   0  18   2       12.04       13.72      6.18 o 
   1  18   2      205.27      188.26     16.95 o 
   2  18   2        3.51        6.73      4.56 o 
   3  18   2        2.61        5.14      4.95 o 
   4  18   2       11.73       23.48      6.86 o 
   5  18   2       77.81       55.14     13.15 o 
  -4  19   2        3.58        7.79     13.32 o 
  -3  19   2       12.79        7.53      7.18 o 
  -2  19   2       14.79        9.19      8.75 o 
  -1  19   2       19.77       19.83      7.20 o 
   0  19   2      106.06      102.47     13.66 o 
   1  19   2        4.84        3.69     12.44 o 
   2  19   2       19.38       13.77      5.60 o 
   3  19   2        0.05       -6.46      4.31 o 
   4  19   2       22.06       18.13      6.27 o 
  -4  20   2        9.89       24.61     16.65 o 
  -3  20   2       13.86       15.97      8.73 o 
  -2  20   2      188.17      183.49     31.43 o 
  -1  20   2       24.20       23.14      7.35 o 
   0  20   2       19.63       17.72      8.14 o 
   1  20   2        3.90       -1.35      5.97 o 
   2  20   2       39.74       39.52      9.49 o 
   3  20   2        2.67        9.68      6.72 o 
   4  20   2       33.43       35.29     11.58 o 
  -3  21   2        0.44       12.60      8.49 o 
  -2  21   2        2.62       -5.14      8.20 o 
  -1  21   2       11.89       24.56      9.29 o 
   0  21   2       15.10       11.01      7.95 o 
   1  21   2       58.71       38.62     10.16 o 
   2  21   2        2.77        5.55      7.07 o 
   3  21   2       14.47       14.35      6.69 o 
  -3  22   2        0.39        1.42      9.21 o 
  -2  22   2       14.67       10.00      7.94 o 
  -1  22   2        6.84       13.92      7.84 o 
   0  22   2       19.66       33.59     14.73 o 
   1  22   2        8.74       18.37      7.68 o 
   2  22   2        1.12       -0.72     19.20 o 
  -1  23   2       10.92        8.19     11.70 o 
   0  23   2       88.71      103.17     16.69 o 
   1  23   2        1.21       -0.11      7.34 o 
  -7   0   3       12.79       12.96     18.92 o 
  -5   0   3        4.08        0.03      6.13 o 
  -3   0   3     2424.15     2548.31     67.25 o 
  -1   0   3      199.04      185.82      8.42 o 
   1   0   3    23919.65    21365.80    673.60 o 
   3   0   3      761.41      776.50     40.54 o 
   5   0   3        2.40       -3.17     11.28 o 
   7   0   3      212.02      232.36     24.35 o 
  -8   1   3       39.49       88.43     21.06 o 
  -7   1   3        2.53        0.63     12.07 o 
  -6   1   3       75.08       74.38     11.26 o 
  -5   1   3       10.39        9.59      4.48 o 
  -4   1   3      119.11       90.37      8.91 o 
  -3   1   3      111.38      142.69      8.92 o 
  -2   1   3        0.13       -2.63      1.75 o 
  -1   1   3     5212.73     4907.34     77.99 o 
   0   1   3    11383.55    10469.07    161.27 o 
   1   1   3    25104.11    22296.00    496.67 o 
   2   1   3     1505.87     1368.37     39.91 o 
   3   1   3       49.12       54.68     10.81 o 
   4   1   3      156.25      177.61     17.66 o 
   5   1   3       39.68       30.53      9.90 o 
   6   1   3      242.06      233.18     17.73 o 
   7   1   3      108.64      108.02     12.95 o 
   8   1   3        0.18       -2.49     11.76 o 
  -8   2   3       53.47       81.15     34.30 o 
  -7   2   3        1.34        4.34     11.95 o 
  -6   2   3       31.49       52.09     10.46 o 
  -5   2   3      405.00      437.19     16.47 o 
  -4   2   3      124.13      163.53      9.14 o 
  -3   2   3        3.55        2.63      3.03 o 
  -2   2   3      276.77      272.31      8.21 o 
  -1   2   3       83.60       77.79      4.10 o 
   0   2   3    17030.24    15388.68    235.48 o 
   1   2   3     6980.60     6394.77    102.84 o 
   2   2   3      102.57      107.77     15.70 o 
   3   2   3     1440.59     1454.01     36.90 o 
   4   2   3        2.58        7.29      4.71 o 
   5   2   3       34.83       36.19     11.73 o 
   6   2   3       60.43       53.89     10.42 o 
   7   2   3       13.46       15.52      9.25 o 
   8   2   3       64.81       30.31     19.70 o 
  -8   3   3        0.79       -1.28     25.17 o 
  -7   3   3       68.48       63.14     20.36 o 
  -6   3   3       21.35       25.21     11.43 o 
  -5   3   3       96.52       70.40     11.82 o 
  -4   3   3       25.79       23.34      4.70 o 
  -3   3   3      398.22      329.77     13.21 o 
  -2   3   3      227.73      223.50      7.25 o 
  -1   3   3      134.63      138.11      5.12 o 
   0   3   3      194.10      208.13      5.91 o 
   1   3   3       32.22       26.86      2.69 o 
   2   3   3      402.06      414.32     16.03 o 
   3   3   3      928.50      952.73     27.29 o 
   4   3   3       27.93       25.28      7.79 o 
   5   3   3        0.91       -3.20      5.40 o 
   6   3   3       96.44       99.93     15.05 o 
   7   3   3       17.93        9.92     10.27 o 
   8   3   3        4.43        9.46     15.08 o 
  -8   4   3        0.01      -20.21     18.64 o 
  -7   4   3       17.64       28.21     15.14 o 
  -6   4   3        3.13        1.44     13.55 o 
  -5   4   3       96.70       58.73     11.76 o 
  -4   4   3      151.42      150.15     10.23 o 
  -3   4   3       99.40       99.19      5.15 o 
  -2   4   3       54.85       50.22      4.94 o 
  -1   4   3        4.16        3.16      1.37 o 
   0   4   3     2587.26     2458.46     42.06 o 
   1   4   3     1566.85     1478.48     24.88 o 
   2   4   3       17.34       18.97      3.79 o 
   3   4   3       31.87       23.34      4.97 o 
   4   4   3       83.20      106.42     10.54 o 
   5   4   3      114.86      115.67     12.58 o 
   6   4   3        5.43       -2.69      6.74 o 
   7   4   3       14.71       15.89     11.35 o 
   8   4   3        4.58      -20.24     28.80 o 
  -8   5   3        2.70      -14.30     26.89 o 
  -7   5   3       14.27       26.53     15.75 o 
  -6   5   3      118.46      136.83     26.30 o 
  -5   5   3      259.49      270.74     21.90 o 
  -4   5   3       12.48        2.04      4.11 o 
  -3   5   3     1060.54     1039.13     21.79 o 
  -2   5   3     2200.65     2394.13     49.17 o 
  -1   5   3       64.02       66.69      2.97 o 
   0   5   3       29.36       21.21      4.07 o 
   1   5   3      379.53      400.02      9.71 o 
   2   5   3        0.02       -1.25      2.68 o 
   3   5   3      425.57      441.46     16.89 o 
   4   5   3       40.05       42.69      8.68 o 
   5   5   3      538.15      580.85     24.27 o 
   6   5   3        1.25       -5.50      7.73 o 
   7   5   3       67.13       66.84     16.47 o 
  -7   6   3       18.17       14.69     17.04 o 
  -6   6   3      222.88      353.49     87.94 o 
  -5   6   3      823.31      767.46     62.73 o 
  -4   6   3        5.21        2.69      4.04 o 
  -3   6   3       34.18       36.72      5.07 o 
  -2   6   3      439.26      460.95     12.19 o 
  -1   6   3      138.38      133.79      4.69 o 
   0   6   3      386.76      393.88      8.99 o 
   1   6   3      999.91      958.74     17.97 o 
   2   6   3     1413.18     1296.93     28.15 o 
   3   6   3       55.35       68.20      7.68 o 
   4   6   3        6.60        4.87      4.86 o 
   5   6   3       99.49      103.53     20.03 o 
   6   6   3      167.47      176.66     29.13 o 
   7   6   3        0.02       15.83     11.38 o 
  -7   7   3       43.08      186.60     46.75 o 
  -6   7   3       20.81       20.90     10.25 o 
  -5   7   3      435.78      436.25     27.80 o 
  -4   7   3      104.29      106.36     21.76 o 
  -3   7   3       34.14       33.05      5.31 o 
  -2   7   3     4191.52     4376.32     74.25 o 
  -1   7   3     3856.72     3955.97     75.95 o 
   0   7   3        4.61        2.18      1.63 o 
   1   7   3      867.42      814.55     16.20 o 
   2   7   3      689.80      713.50     18.80 o 
   3   7   3       12.87       17.16      5.02 o 
   4   7   3      480.37      520.05     21.01 o 
   5   7   3      338.87      346.01     23.38 o 
   6   7   3      190.02      227.40     24.98 o 
   7   7   3        2.76      -16.17     10.78 o 
  -7   8   3        6.69       -6.06     20.52 o 
  -6   8   3        0.25       -1.82      8.50 o 
  -5   8   3      380.58      385.33     50.66 o 
  -4   8   3      223.80      232.99     18.62 o 
  -3   8   3        0.69       -1.16      4.32 o 
  -2   8   3     1786.05     1872.16     35.72 o 
  -1   8   3     4953.80     4832.34    106.21 o 
   0   8   3        0.37        1.93      1.74 o 
   1   8   3     3372.15     3413.97     58.67 o 
   2   8   3     4215.40     4271.20     76.30 o 
   3   8   3     1000.58     1084.06     30.63 o 
   4   8   3        1.06        5.47      5.07 o 
   5   8   3     1116.80     1192.18     55.78 o 
   6   8   3       23.82       15.35      9.14 o 
   7   8   3        2.69        0.63     11.77 o 
  -7   9   3       23.93       32.17     33.15 o 
  -6   9   3       55.27       62.38     17.80 o 
  -5   9   3       34.83       39.39     10.94 o 
  -4   9   3      721.96      737.41     32.34 o 
  -3   9   3      799.64      788.02     34.07 o 
  -2   9   3      410.42      472.32     14.38 o 
  -1   9   3      245.52      248.88      7.70 o 
   0   9   3        5.06        6.14      2.89 o 
   1   9   3      140.53      181.09      6.91 o 
   2   9   3        7.42        3.65      3.29 o 
   3   9   3      243.94      246.66     13.86 o 
   4   9   3      314.63      349.52     17.72 o 
   5   9   3       17.14       19.47      9.97 o 
   6   9   3       20.60       12.95      9.15 o 
   7   9   3        0.14       -4.30      9.58 o 
  -7  10   3       43.41       85.91     33.49 o 
  -6  10   3       76.24       52.54     13.63 o 
  -5  10   3       13.15       28.50      9.55 o 
  -4  10   3        0.04        4.17      5.61 o 
  -3  10   3      240.43      258.51     19.06 o 
  -2  10   3      315.02      348.83     22.37 o 
  -1  10   3      126.63      122.70      5.94 o 
   0  10   3      279.15      280.63     13.55 o 
   1  10   3       52.90       54.35      4.05 o 
   2  10   3       10.65        6.12      3.40 o 
   3  10   3        4.68        0.51      5.66 o 
   4  10   3      231.77      238.98     27.36 o 
   5  10   3        4.88       15.82      9.26 o 
   6  10   3        0.40       -5.45      8.23 o 
   7  10   3       24.15       42.53     24.75 o 
  -7  11   3        3.59       -8.40     14.58 o 
  -6  11   3       66.15       77.60     25.58 o 
  -5  11   3       17.88       34.53     10.73 o 
  -4  11   3     1259.82     1298.40    124.62 o 
  -3  11   3      339.60      319.73     17.19 o 
  -2  11   3      667.54      630.91     21.82 o 
  -1  11   3      107.17      124.44      7.56 o 
   0  11   3       61.58       62.75      7.30 o 
   1  11   3      257.69      239.65      7.79 o 
   2  11   3      503.22      570.99     16.15 o 
   3  11   3        7.36        5.62      3.88 o 
   4  11   3      574.02      592.10     29.88 o 
   5  11   3        3.47        1.12      7.35 o 
   6  11   3       43.78       41.35     12.80 o 
   7  11   3       21.16       38.81     14.46 o 
  -7  12   3        1.56       10.93     18.74 o 
  -6  12   3        9.99       22.48     17.85 o 
  -5  12   3       55.41       52.66     13.01 o 
  -4  12   3        3.74        8.42      8.66 o 
  -3  12   3       49.09       39.46      7.89 o 
  -2  12   3      281.33      281.05     17.06 o 
  -1  12   3      576.21      582.26     22.68 o 
   0  12   3       32.41       38.08      5.97 o 
   1  12   3      909.02      937.37     21.35 o 
   2  12   3       11.75       14.60      4.13 o 
   3  12   3        6.03       10.94      4.49 o 
   4  12   3      168.27      144.28     17.02 o 
   5  12   3        3.72        4.84      7.96 o 
   6  12   3       47.40       50.27     13.88 o 
  -6  13   3       16.60       23.20     12.22 o 
  -5  13   3        0.16       -6.74      8.66 o 
  -4  13   3        0.76        6.10      8.32 o 
  -3  13   3        8.57        4.56      5.42 o 
  -2  13   3       25.57       27.35      6.57 o 
  -1  13   3      309.22      297.15     11.86 o 
   0  13   3       56.32       58.34      5.75 o 
   1  13   3      220.95      244.02     10.79 o 
   2  13   3        2.57        6.81      3.30 o 
   3  13   3        0.12        3.78      4.28 o 
   4  13   3        0.59        3.42      6.11 o 
   5  13   3       34.70       27.32     10.63 o 
   6  13   3        0.05       -5.72      9.11 o 
  -6  14   3       82.36       57.36     51.92 o 
  -5  14   3        0.73      -12.46      8.31 o 
  -4  14   3        0.00      -11.19      7.46 o 
  -3  14   3        5.25        6.99      5.84 o 
  -2  14   3      127.88      124.69     19.00 o 
  -1  14   3     1262.36     1291.99     29.80 o 
   0  14   3       54.04       53.25     11.19 o 
   1  14   3      398.46      425.43     14.19 o 
   2  14   3      603.74      636.95     20.90 o 
   3  14   3       13.96       18.35      5.50 o 
   4  14   3        9.68        3.41      6.01 o 
   5  14   3       74.79       45.81     18.73 o 
   6  14   3       13.58        4.02     10.38 o 
  -6  15   3        0.42      -14.49     10.70 o 
  -5  15   3       99.30       86.19     17.84 o 
  -4  15   3       98.20       82.88     30.25 o 
  -3  15   3        7.41       27.16     10.58 o 
  -2  15   3        0.71        0.36      4.83 o 
  -1  15   3       96.47      102.71     15.69 o 
   0  15   3       30.45       19.85      6.01 o 
   1  15   3       13.42       20.28      8.18 o 
   2  15   3       48.98       26.54     11.44 o 
   3  15   3      165.03      164.19     12.99 o 
   4  15   3       93.36       85.87     16.03 o 
   5  15   3       45.56       27.82     13.38 o 
   6  15   3       14.79        9.63     10.79 o 
  -5  16   3       12.22       23.44     12.88 o 
  -4  16   3       17.97        2.87      9.75 o 
  -3  16   3       24.96       20.94      7.38 o 
  -2  16   3       72.13       54.94      9.16 o 
  -1  16   3       22.50       23.14      7.21 o 
   0  16   3     2966.39     3057.88     70.39 o 
   1  16   3      231.91      251.02     14.64 o 
   2  16   3       10.88        8.68      4.35 o 
   3  16   3       19.73       11.56      5.93 o 
   4  16   3      144.18       97.60     22.02 o 
   5  16   3        2.91       -8.42      6.64 o 
  -5  17   3       27.00        5.82     13.42 o 
  -4  17   3        2.16       -9.12      8.77 o 
  -3  17   3        0.36        0.04      5.67 o 
  -2  17   3       18.45       14.07      6.70 o 
  -1  17   3      145.20      159.10     14.17 o 
   0  17   3      288.41      299.12     17.52 o 
   1  17   3        1.52        5.74     11.88 o 
   2  17   3      350.08      375.94     18.86 o 
   3  17   3      214.99      203.58     17.51 o 
   4  17   3       62.41       79.88     12.06 o 
   5  17   3       42.74       45.32     12.82 o 
  -5  18   3        0.31        6.04     11.52 o 
  -4  18   3        7.19        1.46      8.18 o 
  -3  18   3       21.24       11.27     13.35 o 
  -2  18   3       73.81       81.21     11.50 o 
  -1  18   3       55.02       69.41     13.90 o 
   0  18   3      117.77      123.01     24.69 o 
   1  18   3       47.51       68.97     11.18 o 
   2  18   3       56.49       47.72      7.74 o 
   3  18   3        0.37        5.14      5.37 o 
   4  18   3        2.20        4.22      6.53 o 
   5  18   3        1.26       -2.34      8.36 o 
  -4  19   3       21.40       31.82     16.27 o 
  -3  19   3       71.45       58.37     19.70 o 
  -2  19   3        2.70       -3.92      8.02 o 
  -1  19   3        1.72       -3.24      8.72 o 
   0  19   3       33.24       31.18      8.95 o 
   1  19   3       21.71       23.26      7.66 o 
   2  19   3        5.86        9.75      6.28 o 
   3  19   3       51.34       58.15      8.98 o 
   4  19   3        0.29       -1.56      6.10 o 
  -4  20   3       15.89       11.51      9.58 o 
  -3  20   3        1.28       15.92      8.18 o 
  -2  20   3       48.91       51.81     11.23 o 
  -1  20   3       89.82      111.87     13.94 o 
   0  20   3       27.32       45.92     15.15 o 
   1  20   3       10.41        8.83     11.23 o 
   2  20   3        7.98       11.69      7.36 o 
   3  20   3        5.91       -8.74      5.98 o 
   4  20   3        2.40       -0.32      7.26 o 
  -3  21   3        6.84       14.82      9.70 o 
  -2  21   3       64.97       56.32     11.57 o 
  -1  21   3        0.82        3.45      7.98 o 
   0  21   3       27.09       51.57     11.96 o 
   1  21   3       39.83       42.23     10.95 o 
   2  21   3       30.29       43.76     10.57 o 
   3  21   3        0.28       -4.05      6.91 o 
  -2  22   3       30.11       28.48     14.13 o 
  -1  22   3       12.08        9.04      9.73 o 
   0  22   3        3.57        7.31      8.30 o 
   1  22   3       38.72       35.00     13.56 o 
   2  22   3        2.48        7.41      9.27 o 
  -1  23   3        1.80       13.68     18.87 o 
   0  23   3        0.46        6.97      8.45 o 
   1  23   3       37.64       22.49     13.33 o 
  -8   0   4        2.64       41.38     25.07 o 
  -6   0   4     1265.32     1285.96     69.81 o 
  -4   0   4     1029.16     1101.24     43.48 o 
  -2   0   4      583.74      605.89     18.48 o 
   0   0   4   121150.63    90637.26   2796.22 o 
   2   0   4     1481.84     1369.38     58.44 o 
   4   0   4      559.11      591.76     38.96 o 
   6   0   4       86.37       69.16     21.06 o 
  -8   1   4        7.91       -4.89     14.84 o 
  -7   1   4       72.03       70.72     20.83 o 
  -6   1   4       26.54       33.66     10.38 o 
  -5   1   4        2.23        2.76      4.52 o 
  -4   1   4       10.57       21.26      4.78 o 
  -3   1   4      141.15      150.99      6.42 o 
  -2   1   4      202.94      220.85      6.19 o 
  -1   1   4     5124.06     4811.84     77.48 o 
   0   1   4      682.12      692.03     16.83 o 
   1   1   4       24.91       32.69      4.19 o 
   2   1   4     1846.78     1784.05     50.68 o 
   3   1   4       58.85       51.36      8.69 o 
   4   1   4      133.80      135.79     14.89 o 
   5   1   4      203.65      196.64     19.05 o 
   6   1   4       14.28       16.62      9.88 o 
   7   1   4       38.02       21.07      8.00 o 
  -8   2   4        4.04       -3.08     27.36 o 
  -7   2   4       50.76       27.04     13.32 o 
  -6   2   4       68.30       83.25     27.51 o 
  -5   2   4      205.37      223.04     16.02 o 
  -4   2   4       55.02       46.06      7.57 o 
  -3   2   4       24.25       21.10      3.77 o 
  -2   2   4     1068.71     1052.11     19.19 o 
  -1   2   4        9.72        9.16      1.77 o 
   0   2   4     2655.08     2585.32     39.16 o 
   1   2   4      891.68      895.52     21.84 o 
   2   2   4      760.42      710.74     35.23 o 
   3   2   4       18.15       24.02      6.72 o 
   4   2   4      193.60      186.18     13.59 o 
   5   2   4        7.64        0.43      5.43 o 
   6   2   4       18.09       23.41      9.82 o 
   7   2   4       46.37       37.05     12.14 o 
  -8   3   4        0.74        4.21     14.76 o 
  -7   3   4        3.34       16.12     12.68 o 
  -6   3   4      186.22      167.31     16.03 o 
  -5   3   4      409.99      434.35     22.81 o 
  -4   3   4       91.29       99.19      7.57 o 
  -3   3   4     1312.24     1379.20     28.20 o 
  -2   3   4     1195.52     1187.44     21.12 o 
  -1   3   4      406.72      375.98      9.41 o 
   0   3   4     1001.40      953.33     17.99 o 
   1   3   4      187.53      192.36      8.41 o 
   2   3   4       52.41       51.75      8.84 o 
   3   3   4      412.71      474.73     17.98 o 
   4   3   4       15.77        9.40      5.11 o 
   5   3   4      159.36      169.71     14.97 o 
   6   3   4      315.74      304.76     20.63 o 
   7   3   4       15.00       23.16     12.39 o 
  -7   4   4       17.59        2.53     16.47 o 
  -6   4   4       36.04       37.95     13.22 o 
  -5   4   4      878.90      909.29     28.50 o 
  -4   4   4      363.07      340.27     24.38 o 
  -3   4   4      213.57      231.99      9.24 o 
  -2   4   4      358.11      356.37      9.65 o 
  -1   4   4      101.28      104.13      4.42 o 
   0   4   4     2205.44     2140.70     33.75 o 
   1   4   4     1274.54     1251.61     22.32 o 
   2   4   4      287.99      269.65     13.03 o 
   3   4   4      149.26      140.83     10.78 o 
   4   4   4       80.59      100.47     10.74 o 
   5   4   4       21.41        8.40      6.91 o 
   6   4   4      180.62      170.05     16.27 o 
   7   4   4        7.54        7.19     10.58 o 
  -7   5   4       43.37       70.15     35.22 o 
  -6   5   4      113.08      140.50     18.64 o 
  -5   5   4        3.93        5.29      5.24 o 
  -4   5   4      283.57      304.31     22.70 o 
  -3   5   4       54.71       51.60      4.55 o 
  -2   5   4      378.80      376.69      9.17 o 
  -1   5   4      269.04      247.05      8.58 o 
   0   5   4        0.21        0.75      1.48 o 
   1   5   4       42.58       48.54      3.88 o 
   2   5   4        7.71        2.55      3.14 o 
   3   5   4       66.55       64.71      7.82 o 
   4   5   4       45.73       29.40      7.01 o 
   5   5   4      111.41      103.21     12.47 o 
   6   5   4       59.73       42.23     15.09 o 
   7   5   4        3.10        4.24     11.10 o 
  -7   6   4       31.46       22.00     16.11 o 
  -6   6   4       18.07        3.54      8.47 o 
  -5   6   4       76.45       53.81     12.86 o 
  -4   6   4       18.94       14.30      5.77 o 
  -3   6   4      160.37      155.03     13.33 o 
  -2   6   4      576.21      614.25     12.63 o 
  -1   6   4      107.35      107.69      4.25 o 
   0   6   4      105.65      105.40      4.71 o 
   1   6   4      925.99      853.18     17.04 o 
   2   6   4      113.61      124.78     10.14 o 
   3   6   4     2577.77     2616.65     59.87 o 
   4   6   4       71.67       67.06     10.53 o 
   5   6   4       48.03       39.00      8.89 o 
   6   6   4      303.19      336.12     30.52 o 
   7   6   4       56.65       71.78     17.26 o 
  -7   7   4        2.70      -11.12     32.15 o 
  -6   7   4        0.69       -1.40      9.02 o 
  -5   7   4      513.01      520.75     28.98 o 
  -4   7   4       91.37      103.99     13.05 o 
  -3   7   4      306.84      323.77     12.97 o 
  -2   7   4      550.64      539.31     12.73 o 
  -1   7   4       26.69       37.26      3.01 o 
   0   7   4     1037.25      999.88     18.61 o 
   1   7   4     1395.30     1498.34     26.55 o 
   2   7   4      117.32      119.02      8.16 o 
   3   7   4       63.95       65.98     12.19 o 
   4   7   4        1.85       -1.66      4.52 o 
   5   7   4      181.67      177.06     15.56 o 
   6   7   4       88.51       86.83     17.26 o 
   7   7   4        7.59        1.21     11.63 o 
  -7   8   4        1.19      -41.34     46.04 o 
  -6   8   4       23.51        6.80     10.54 o 
  -5   8   4      553.83      635.59     99.40 o 
  -4   8   4     1631.48     1556.82     52.34 o 
  -3   8   4      900.51      935.40     25.10 o 
  -2   8   4       43.34       64.65      5.28 o 
  -1   8   4     1416.76     1459.36     25.57 o 
   0   8   4      102.37      113.33      6.98 o 
   1   8   4     1130.58     1104.10     21.19 o 
   2   8   4     2550.81     2755.82     52.99 o 
   3   8   4      125.07      119.22     10.51 o 
   4   8   4      150.22      135.45     14.97 o 
   5   8   4      593.14      653.17     27.13 o 
   6   8   4       18.63        8.66      9.54 o 
   7   8   4        7.92       15.38     11.59 o 
  -7   9   4       19.43       15.69     47.62 o 
  -6   9   4       91.67       82.96     16.51 o 
  -5   9   4       31.71       20.94      9.43 o 
  -4   9   4      493.60      422.31     24.23 o 
  -3   9   4      157.97      155.67     14.91 o 
  -2   9   4      710.86      714.06     19.76 o 
  -1   9   4     1125.42     1125.74     21.25 o 
   0   9   4       40.14       46.43      4.28 o 
   1   9   4        3.09        2.46      2.26 o 
   2   9   4      338.19      322.45     12.76 o 
   3   9   4        5.43        7.64      4.65 o 
   4   9   4      205.56      203.12     14.74 o 
   5   9   4       39.58       13.41      8.56 o 
   6   9   4       86.31       66.25     15.31 o 
   7   9   4       17.61       24.20     14.30 o 
  -7  10   4        9.59       15.75     18.57 o 
  -6  10   4        8.69       11.82     10.27 o 
  -5  10   4       83.47       80.27     13.90 o 
  -4  10   4      191.82      210.77     48.79 o 
  -3  10   4       78.01       69.35     10.76 o 
  -2  10   4       68.48       70.59     11.01 o 
  -1  10   4        3.98        4.40      2.48 o 
   0  10   4       40.19       36.39      3.86 o 
   1  10   4       47.54       51.00      4.52 o 
   2  10   4      327.30      349.03     21.54 o 
   3  10   4       19.83       19.64      5.77 o 
   4  10   4      960.03     1074.73     39.05 o 
   5  10   4      174.96      180.01     21.16 o 
   6  10   4        4.35       21.64     11.56 o 
   7  10   4       22.45       23.29     13.32 o 
  -7  11   4        5.20        0.80     33.31 o 
  -6  11   4       50.88       54.39     15.29 o 
  -5  11   4        1.28        6.65      8.27 o 
  -4  11   4       20.72       31.40      9.89 o 
  -3  11   4      114.20      109.27     14.93 o 
  -2  11   4       15.08       14.61      5.32 o 
  -1  11   4        8.34        7.71      3.32 o 
   0  11   4       41.21       43.79      7.03 o 
   1  11   4      669.57      663.27     23.26 o 
   2  11   4       17.69       11.95      6.55 o 
   3  11   4       89.69       92.37     11.32 o 
   4  11   4       33.82       39.55     10.01 o 
   5  11   4        7.78       18.49      9.13 o 
   6  11   4       23.96       31.69     11.74 o 
   7  11   4       23.60       27.64     15.23 o 
  -6  12   4       69.29       51.42     29.22 o 
  -5  12   4       19.74       16.35     17.71 o 
  -4  12   4      213.55      246.24     21.51 o 
  -3  12   4      281.14      261.80     16.16 o 
  -2  12   4       38.96       33.01      5.59 o 
  -1  12   4      124.30      131.96      8.56 o 
   0  12   4       12.70       10.74      3.42 o 
   1  12   4      123.82      143.82      9.25 o 
   2  12   4      108.88      106.67      9.55 o 
   3  12   4       87.91       82.94      8.91 o 
   4  12   4       56.47       74.75     13.00 o 
   5  12   4       67.36       56.80     13.01 o 
   6  12   4        3.33        3.26      9.10 o 
  -6  13   4        0.42        2.31     14.35 o 
  -5  13   4        4.35        1.01     24.51 o 
  -4  13   4       32.15       61.15     12.87 o 
  -3  13   4      225.25      203.08     14.91 o 
  -2  13   4        2.17        1.96      3.85 o 
  -1  13   4      624.20      669.32     27.00 o 
   0  13   4      135.73      150.19      7.77 o 
   1  13   4        7.16        8.28      4.04 o 
   2  13   4        0.21        2.74      4.20 o 
   3  13   4        4.61        1.92      6.47 o 
   4  13   4        4.30       -0.31      6.99 o 
   5  13   4       36.67       24.10     13.47 o 
   6  13   4       28.45       26.63     12.96 o 
  -6  14   4       29.50       33.20     14.47 o 
  -5  14   4       24.40       18.14     10.70 o 
  -4  14   4       17.36        5.93      8.22 o 
  -3  14   4       97.88       85.67     14.52 o 
  -2  14   4        0.40       -3.46      3.78 o 
  -1  14   4       24.23       28.62      5.34 o 
   0  14   4      114.65      131.58     11.59 o 
   1  14   4       22.15       14.12      4.92 o 
   2  14   4       73.13       68.21      7.79 o 
   3  14   4       36.88       48.57      8.79 o 
   4  14   4        6.29        8.51      6.68 o 
   5  14   4        5.95       10.34      8.99 o 
   6  14   4       22.93        4.68     10.50 o 
  -6  15   4       57.53       65.66     17.28 o 
  -5  15   4        8.41       36.78     19.48 o 
  -4  15   4       68.63       37.05     11.63 o 
  -3  15   4        2.06        0.35      5.36 o 
  -2  15   4        0.43       17.51      5.33 o 
  -1  15   4      321.82      336.06     17.88 o 
   0  15   4      348.02      382.70     18.03 o 
   1  15   4      901.80      919.22     33.13 o 
   2  15   4      124.86      137.41     11.05 o 
   3  15   4       37.74       39.41      8.25 o 
   4  15   4       45.85       12.57      8.13 o 
   5  15   4       19.90       12.36      9.98 o 
   6  15   4        1.18       -4.26     11.23 o 
  -5  16   4       65.95       80.68     17.29 o 
  -4  16   4        6.64       -4.14     12.30 o 
  -3  16   4      388.64      348.56     21.02 o 
  -2  16   4        0.18       -3.09      5.16 o 
  -1  16   4      288.32      298.96     17.80 o 
   0  16   4       31.94       20.54     10.41 o 
   1  16   4     1613.55     1652.51     44.04 o 
   2  16   4       29.37       24.62      7.59 o 
   3  16   4       14.46       12.29      6.47 o 
   4  16   4        4.19        8.43      7.84 o 
   5  16   4       18.83       32.58     24.00 o 
  -5  17   4       20.46       -1.56     10.49 o 
  -4  17   4        4.98      -10.52     18.04 o 
  -3  17   4       31.24       50.89     12.04 o 
  -2  17   4      232.07      221.53     16.73 o 
  -1  17   4       48.13       38.99     11.62 o 
   0  17   4      152.19      188.97     14.92 o 
   1  17   4      428.99      421.07     19.73 o 
   2  17   4       17.27       18.33      6.68 o 
   3  17   4        0.45        2.18      6.23 o 
   4  17   4        0.34        4.46     11.37 o 
   5  17   4        3.71        0.76      9.53 o 
  -5  18   4       64.67       73.25     26.00 o 
  -4  18   4       32.28       21.66     12.21 o 
  -3  18   4        2.88        2.53      5.12 o 
  -2  18   4        0.24       -0.71      6.11 o 
  -1  18   4      170.57      170.17     15.47 o 
   0  18   4       11.80       11.28      7.13 o 
   1  18   4       21.43       32.32     12.12 o 
   2  18   4       43.90       24.45     10.86 o 
   3  18   4       37.00       31.20     10.68 o 
   4  18   4        8.02        7.91      7.15 o 
  -4  19   4        1.13        0.62     15.43 o 
  -3  19   4       12.77       23.10      8.24 o 
  -2  19   4       28.60       17.71      7.94 o 
  -1  19   4       10.62        6.71      7.14 o 
   0  19   4        8.13       15.81      7.32 o 
   1  19   4        0.04        7.13      6.37 o 
   2  19   4       13.06       27.45     10.35 o 
   3  19   4        3.36        0.13      6.30 o 
   4  19   4        1.23        3.13      7.04 o 
  -4  20   4       14.00       -8.62     13.84 o 
  -3  20   4        0.00        8.93     11.45 o 
  -2  20   4       25.65       17.73      8.94 o 
  -1  20   4        1.75        0.46      9.43 o 
   0  20   4        4.08        0.40      9.88 o 
   1  20   4        6.89        7.39     11.37 o 
   2  20   4       34.14       29.81      9.83 o 
   3  20   4       57.01       74.01     23.49 o 
  -3  21   4       26.32       28.17     14.24 o 
  -2  21   4        5.95        5.06      7.95 o 
  -1  21   4        0.09        5.72      7.61 o 
   0  21   4        4.53       13.88      9.05 o 
   1  21   4       34.50       23.75      9.76 o 
   2  21   4        1.41       -2.46      7.45 o 
   3  21   4        1.40        6.55      7.85 o 
  -2  22   4        0.02       -3.36     12.03 o 
  -1  22   4        0.10        1.37      8.16 o 
   0  22   4       36.52       79.65     22.23 o 
   1  22   4        2.71       16.35     14.03 o 
   2  22   4       73.92      103.68     15.61 o 
   0  23   4        1.02       -5.10      8.52 o 
  -7   0   5        1.13        2.37     11.04 o 
  -5   0   5        0.56       -2.86      5.23 o 
  -3   0   5     3745.86     3796.93     76.25 o 
  -1   0   5       11.62       12.01      7.55 o 
   1   0   5      258.00      298.04     13.99 o 
   3   0   5      468.94      538.26     34.77 o 
   5   0   5       57.55       68.79     19.29 o 
   7   0   5       78.07       87.17     22.18 o 
  -7   1   5       15.86       -0.62     10.59 o 
  -6   1   5       15.07       18.87     11.26 o 
  -5   1   5        2.04        2.95      4.75 o 
  -4   1   5      194.67      215.91      8.83 o 
  -3   1   5        3.16        7.54      2.57 o 
  -2   1   5      760.65      786.74     14.08 o 
  -1   1   5      770.70      686.78     17.15 o 
   0   1   5        6.28        3.03      2.02 o 
   1   1   5      213.18      205.45     14.48 o 
   2   1   5       29.19       15.42      5.44 o 
   3   1   5        2.30        4.23      5.22 o 
   4   1   5      744.98      774.95     33.35 o 
   5   1   5        3.47        6.86      8.93 o 
   6   1   5       44.40       51.66     10.74 o 
   7   1   5        9.40        6.10      7.49 o 
  -7   2   5        0.01        3.30      9.94 o 
  -6   2   5       14.65       14.69      6.50 o 
  -5   2   5        2.87        8.49      6.01 o 
  -4   2   5       11.56        8.98      3.29 o 
  -3   2   5       16.45       21.59      3.22 o 
  -2   2   5      325.52      320.09     10.00 o 
  -1   2   5        7.99        6.97      1.84 o 
   0   2   5      520.63      475.41     10.63 o 
   1   2   5     1334.32     1266.48     25.67 o 
   2   2   5      462.71      476.98     20.98 o 
   3   2   5      150.83      129.54     13.40 o 
   4   2   5        4.02        2.52      4.58 o 
   5   2   5       68.68       85.28     11.31 o 
   6   2   5       28.59       19.00      7.66 o 
   7   2   5       73.33       55.17     12.79 o 
  -7   3   5        9.88      -13.51     16.40 o 
  -6   3   5        3.86       -1.74      5.86 o 
  -5   3   5      165.94      190.04     11.71 o 
  -4   3   5      110.67      116.95      8.64 o 
  -3   3   5        2.53        1.59      2.48 o 
  -2   3   5     1437.32     1476.86     25.70 o 
  -1   3   5      324.11      277.26     16.85 o 
   0   3   5       56.98       56.11      3.87 o 
   1   3   5       17.46       29.23      4.93 o 
   2   3   5      638.24      565.33     30.46 o 
   3   3   5      691.32      677.76     22.88 o 
   4   3   5      298.89      290.07     21.26 o 
   5   3   5       45.17       36.52      8.46 o 
   6   3   5       25.60       12.31      7.74 o 
   7   3   5        1.48        2.91      8.68 o 
  -7   4   5       17.52       24.89     18.64 o 
  -6   4   5       13.05        7.22      6.10 o 
  -5   4   5       17.97       29.32      6.74 o 
  -4   4   5       17.63       15.57      5.12 o 
  -3   4   5      450.24      467.88     14.13 o 
  -2   4   5      714.19      666.36     14.14 o 
  -1   4   5     2146.42     2011.01     32.30 o 
   0   4   5      914.86      840.46     16.43 o 
   1   4   5        4.57        2.97      1.96 o 
   2   4   5       11.06        5.21      3.62 o 
   3   4   5       25.76       23.99      5.53 o 
   4   4   5       87.05       78.46      9.95 o 
   5   4   5      206.77      192.79     15.96 o 
   6   4   5      160.28      138.69     15.49 o 
   7   4   5       16.24        8.71     10.67 o 
  -7   5   5        4.31        9.77     51.12 o 
  -6   5   5        0.13      -11.45      7.64 o 
  -5   5   5        1.81       -3.04      4.88 o 
  -4   5   5       29.91       18.81      8.08 o 
  -3   5   5       28.46       29.30      4.42 o 
  -2   5   5        8.96       10.33      2.42 o 
  -1   5   5       38.56       42.11      3.46 o 
   0   5   5      258.83      249.12      7.10 o 
   1   5   5      830.53      797.45     16.54 o 
   2   5   5       21.65       25.03      5.46 o 
   3   5   5      111.40      112.19     13.39 o 
   4   5   5        8.59       10.90      5.75 o 
   5   5   5       12.92       15.70      7.94 o 
   6   5   5       86.64       80.97     13.57 o 
   7   5   5        0.04        7.11     10.81 o 
  -7   6   5        0.06       21.29     16.31 o 
  -6   6   5        7.30      -10.91      7.87 o 
  -5   6   5       66.50       74.75     13.07 o 
  -4   6   5      337.38      368.57     15.61 o 
  -3   6   5      282.48      287.51     18.93 o 
  -2   6   5      759.90      706.33     14.70 o 
  -1   6   5      128.77      115.73      4.64 o 
   0   6   5      562.36      547.59     12.03 o 
   1   6   5        0.87        2.93      2.45 o 
   2   6   5       28.37       39.90      5.26 o 
   3   6   5       19.54        8.39      8.44 o 
   4   6   5      227.98      247.98     28.18 o 
   5   6   5      250.06      254.85     18.22 o 
   6   6   5        5.83        8.32      8.24 o 
   7   6   5       10.11       15.51     15.84 o 
  -7   7   5       36.69       33.41     19.06 o 
  -6   7   5      127.54      103.98     16.97 o 
  -5   7   5        2.28        0.63      7.97 o 
  -4   7   5      102.04      111.37     13.79 o 
  -3   7   5        1.79       -2.20      2.77 o 
  -2   7   5        8.23        5.22      2.78 o 
  -1   7   5      115.38      117.33      4.96 o 
   0   7   5      230.85      229.85      8.25 o 
   1   7   5      476.19      489.62     16.67 o 
   2   7   5     1479.47     1568.12     34.20 o 
   3   7   5      361.41      360.33     32.14 o 
   4   7   5        1.61        2.95      5.40 o 
   5   7   5      455.33      499.16     24.77 o 
   6   7   5       56.65       52.26     12.83 o 
   7   7   5        0.26      -17.84     20.37 o 
  -7   8   5       43.08       69.03     16.84 o 
  -6   8   5        0.29        8.83      9.95 o 
  -5   8   5      515.67      537.39     29.74 o 
  -4   8   5      497.85      499.03     26.18 o 
  -3   8   5       83.68       80.44      9.46 o 
  -2   8   5        1.73        1.36      2.43 o 
  -1   8   5      578.20      640.06     14.81 o 
   0   8   5       10.21        9.20      2.44 o 
   1   8   5      426.86      493.11     12.56 o 
   2   8   5      463.02      474.34     15.67 o 
   3   8   5        0.15        0.59      4.54 o 
   4   8   5       25.70       14.15      7.53 o 
   5   8   5       43.32       56.60     10.37 o 
   6   8   5       64.22       71.76     15.16 o 
   7   8   5        6.70       15.85     11.97 o 
  -7   9   5        0.07       -3.46     11.56 o 
  -6   9   5       54.34       74.25     33.18 o 
  -5   9   5      110.30      142.28     29.59 o 
  -4   9   5       93.44       81.41     20.27 o 
  -3   9   5       80.72       74.88      8.71 o 
  -2   9   5       22.72       18.35      3.56 o 
  -1   9   5       78.88       89.63      8.72 o 
   0   9   5       13.42        6.86      4.07 o 
   1   9   5       13.98       16.11      3.10 o 
   2   9   5      324.35      338.90     13.53 o 
   3   9   5      260.47      292.52     16.15 o 
   4   9   5      368.78      355.09     19.40 o 
   5   9   5      177.06      211.59     22.56 o 
   6   9   5       28.69       11.41     10.60 o 
   7   9   5        0.54        6.79     11.34 o 
  -7  10   5       18.78       31.31     14.40 o 
  -6  10   5        5.14        2.13     10.55 o 
  -5  10   5       36.21       19.15      9.16 o 
  -4  10   5       66.88       49.43     11.84 o 
  -3  10   5      618.52      624.41     30.00 o 
  -2  10   5        0.51        3.63      3.55 o 
  -1  10   5      905.90      942.23     25.95 o 
   0  10   5      110.16      114.52      6.24 o 
   1  10   5       25.99       29.89      6.78 o 
   2  10   5      125.44      119.00      9.70 o 
   3  10   5      131.92      130.74     11.60 o 
   4  10   5        2.77        0.39      5.72 o 
   5  10   5       37.23       36.07     11.74 o 
   6  10   5      236.19      295.31     35.46 o 
   7  10   5        5.11       22.80     13.75 o 
  -6  11   5        0.47       12.75     11.46 o 
  -5  11   5       26.38       18.32      9.74 o 
  -4  11   5        7.46       10.89      7.90 o 
  -3  11   5        0.24       -0.55      4.51 o 
  -2  11   5       96.25       96.88      8.00 o 
  -1  11   5       39.50       30.47      4.99 o 
   0  11   5        0.79        5.71      2.65 o 
   1  11   5        2.89        0.44      2.54 o 
   2  11   5      262.33      249.45     27.33 o 
   3  11   5      268.65      268.60     27.57 o 
   4  11   5       52.16       25.05      9.06 o 
   5  11   5        0.27        7.98      7.84 o 
   6  11   5        2.08        6.74     10.02 o 
  -6  12   5       13.68       10.79     11.48 o 
  -5  12   5       28.80       19.51     13.33 o 
  -4  12   5      228.16      219.12     20.13 o 
  -3  12   5       19.66       29.65      9.26 o 
  -2  12   5       68.39       65.17      7.01 o 
  -1  12   5      217.15      236.95     17.67 o 
   0  12   5        0.14       -1.64      2.66 o 
   1  12   5        3.11        3.13      3.73 o 
   2  12   5        1.73       -2.99      3.91 o 
   3  12   5        7.04        8.46      5.32 o 
   4  12   5      133.91      130.70     16.84 o 
   5  12   5       80.70       87.66     15.57 o 
   6  12   5        5.31        7.92     10.32 o 
  -6  13   5       47.15        8.14     12.38 o 
  -5  13   5        0.01        1.16      9.25 o 
  -4  13   5       58.72       67.58     12.94 o 
  -3  13   5       26.60       20.66      6.63 o 
  -2  13   5      104.66       78.59      9.43 o 
  -1  13   5       59.21       65.55      7.03 o 
   0  13   5      214.88      228.66     17.58 o 
   1  13   5        1.99       -0.68      4.33 o 
   2  13   5      108.84      129.50     10.77 o 
   3  13   5       38.66       33.12      6.81 o 
   4  13   5       46.20       52.73     23.25 o 
   5  13   5       30.38       37.17     12.05 o 
   6  13   5       13.16        9.61     10.49 o 
  -6  14   5        4.20        0.97     18.31 o 
  -5  14   5       63.40      109.21     16.76 o 
  -4  14   5        4.91        2.57     11.18 o 
  -3  14   5       32.83       44.49      8.90 o 
  -2  14   5       53.74       55.38      7.20 o 
  -1  14   5       49.36       53.47      6.86 o 
   0  14   5        7.40        9.73      5.49 o 
   1  14   5      109.80      116.34      9.42 o 
   2  14   5        3.46        5.84      4.87 o 
   3  14   5       17.15       24.22      7.58 o 
   4  14   5       23.42       17.27     11.46 o 
   5  14   5        6.51        9.55      9.78 o 
   6  14   5        0.45       -2.65     11.32 o 
  -5  15   5       27.77       10.17      9.42 o 
  -4  15   5       51.35       42.80     12.25 o 
  -3  15   5       15.75       10.27      6.53 o 
  -2  15   5       57.77       55.54      7.99 o 
  -1  15   5      616.76      648.74     24.54 o 
   0  15   5       33.42       28.48      9.39 o 
   1  15   5        4.73        7.19      5.57 o 
   2  15   5        0.07       -4.81      4.05 o 
   3  15   5       56.27       79.00     17.12 o 
   4  15   5        0.02       -0.24      7.41 o 
   5  15   5        8.25       -2.94      8.73 o 
  -5  16   5        0.95       -6.66      9.80 o 
  -4  16   5       92.07       80.11     19.52 o 
  -3  16   5        6.47       -3.25      6.52 o 
  -2  16   5      245.05      268.79     18.52 o 
  -1  16   5        8.25       -2.37      5.62 o 
   0  16   5      272.47      276.67     46.06 o 
   1  16   5       51.06       76.09      9.86 o 
   2  16   5       93.70       64.55      9.68 o 
   3  16   5       54.74       57.48     10.00 o 
   4  16   5        0.34        5.14      8.27 o 
   5  16   5        1.35        3.97     11.23 o 
  -5  17   5        0.02       -6.74     10.77 o 
  -4  17   5        0.20       10.66      7.41 o 
  -3  17   5        4.50        7.27      6.39 o 
  -2  17   5       23.38       20.45     11.19 o 
  -1  17   5      105.21       89.20     11.77 o 
   0  17   5      217.28      246.09     16.78 o 
   1  17   5       80.91       81.73     10.44 o 
   2  17   5        4.32        6.89      5.54 o 
   3  17   5      118.51       90.56     12.08 o 
   4  17   5        4.60       -2.62      7.33 o 
   5  17   5        8.09       -5.84     15.47 o 
  -4  18   5       48.54       53.97     10.57 o 
  -3  18   5        0.06       -5.59      7.47 o 
  -2  18   5       53.07       53.81     13.93 o 
  -1  18   5       94.54      120.90     13.85 o 
   0  18   5        2.01        3.67      6.18 o 
   1  18   5        2.03        2.52      5.56 o 
   2  18   5       49.95       29.65      9.38 o 
   3  18   5        0.03       -2.16      6.29 o 
   4  18   5       36.49       38.03     10.84 o 
  -4  19   5       46.21       44.59     22.49 o 
  -3  19   5        0.06        5.42     10.81 o 
  -2  19   5        3.43        9.57     11.11 o 
  -1  19   5        1.09       -2.54     14.17 o 
   0  19   5       80.78       93.07     12.53 o 
   1  19   5       39.53       39.04     10.07 o 
   2  19   5        9.26        6.66      6.70 o 
   3  19   5        3.30        6.49      8.08 o 
   4  19   5       10.27       15.68     12.96 o 
  -3  20   5       21.54        5.29     12.30 o 
  -2  20   5       20.16        8.12     12.08 o 
  -1  20   5       29.38       47.57     25.58 o 
   0  20   5        0.23       -1.07      6.85 o 
   1  20   5       18.48       13.30      8.58 o 
   2  20   5        2.39        3.17      7.28 o 
   3  20   5        6.97       13.73      9.39 o 
  -2  21   5       13.16       -9.44     11.81 o 
  -1  21   5       21.32       44.78     15.93 o 
   0  21   5        2.65       -1.40     14.82 o 
   1  21   5       15.80        4.18     15.24 o 
   2  21   5        7.41        7.90      8.38 o 
  -1  22   5        0.08        0.61     13.63 o 
   0  22   5       29.09       17.80     18.27 o 
   1  22   5       27.33       33.50     11.63 o 
  -6   0   6        3.73       -5.03     12.40 o 
  -4   0   6       40.96       39.11      6.55 o 
  -2   0   6      320.32      311.32     10.78 o 
   0   0   6     2101.15     2011.25     53.08 o 
   2   0   6     1480.24     1463.42     64.96 o 
   4   0   6       84.86      105.60     21.25 o 
   6   0   6       45.66        1.58     16.87 o 
  -7   1   6        2.59       11.86     11.11 o 
  -6   1   6        5.59        4.04      8.93 o 
  -5   1   6       79.92       73.81      8.50 o 
  -4   1   6        1.20        3.31      3.24 o 
  -3   1   6      191.28      234.77      8.00 o 
  -2   1   6      162.37      179.89      6.85 o 
  -1   1   6        0.44        0.50      2.02 o 
   0   1   6      171.59      168.67      7.86 o 
   1   1   6     1959.59     1856.74     42.20 o 
   2   1   6      110.77      100.18     11.29 o 
   3   1   6      439.52      452.43     23.36 o 
   4   1   6      100.35      115.34     15.19 o 
   5   1   6       38.83       36.91     11.53 o 
   6   1   6        0.56        5.85      7.25 o 
   7   1   6       20.16       19.73      8.42 o 
  -7   2   6       39.39       56.44     14.96 o 
  -6   2   6       25.55       16.58      9.86 o 
  -5   2   6       55.21       52.89      7.48 o 
  -4   2   6       89.71      105.66      9.43 o 
  -3   2   6       78.81       98.10      5.57 o 
  -2   2   6      398.56      380.78     10.06 o 
  -1   2   6      544.86      521.75     11.57 o 
   0   2   6       12.39       21.73      3.01 o 
   1   2   6       23.54       22.03      3.49 o 
   2   2   6      152.84      168.71     15.88 o 
   3   2   6      578.70      581.01     21.51 o 
   4   2   6       58.25       61.76     10.22 o 
   5   2   6       64.34       39.92     15.28 o 
   6   2   6       53.37       47.03     10.94 o 
   7   2   6       24.80       20.38      9.77 o 
  -7   3   6       29.43       32.25     18.64 o 
  -6   3   6       16.47        8.77      6.38 o 
  -5   3   6      111.17      120.11     12.66 o 
  -4   3   6       16.97       17.78      4.72 o 
  -3   3   6      327.33      368.63      9.89 o 
  -2   3   6      359.30      326.69      9.37 o 
  -1   3   6       20.55       18.14      2.72 o 
   0   3   6        1.69        2.70      1.99 o 
   1   3   6      713.91      694.19     17.10 o 
   2   3   6       35.85       42.95     10.83 o 
   3   3   6      178.64      156.06     12.09 o 
   4   3   6        9.14        0.46      5.36 o 
   5   3   6       11.79       20.49      7.58 o 
   6   3   6       97.27      122.67     15.31 o 
   7   3   6        0.47       -0.96      9.10 o 
  -7   4   6        1.75       15.38     16.03 o 
  -6   4   6       56.93       74.47     12.15 o 
  -5   4   6       30.96       31.21      6.51 o 
  -4   4   6        4.03        5.16      3.87 o 
  -3   4   6      123.64      120.38      6.73 o 
  -2   4   6        0.51        1.50      2.20 o 
  -1   4   6     1170.82     1152.97     21.25 o 
   0   4   6      378.71      373.16     10.02 o 
   1   4   6      279.19      271.59      9.42 o 
   2   4   6       74.16       61.05      7.47 o 
   3   4   6        0.03       -0.94      4.21 o 
   4   4   6        1.64       -0.14      5.64 o 
   5   4   6      177.74      166.88     16.84 o 
   6   4   6       15.08       12.72      8.77 o 
   7   4   6       10.38       19.16     10.32 o 
  -7   5   6       55.10       39.33     21.16 o 
  -6   5   6        4.69       -2.77      8.52 o 
  -5   5   6      205.85      209.28     14.11 o 
  -4   5   6      260.39      285.68     12.62 o 
  -3   5   6        0.01       -0.44      2.86 o 
  -2   5   6      372.87      386.15     17.95 o 
  -1   5   6      199.73      182.71      6.95 o 
   0   5   6      152.90      135.24      6.67 o 
   1   5   6      312.55      301.13     12.65 o 
   2   5   6      624.91      584.28     23.18 o 
   3   5   6       37.54       37.14      6.99 o 
   4   5   6       95.72       82.33     10.98 o 
   5   5   6        5.22       -1.57      6.52 o 
   6   5   6       27.76       28.81     13.27 o 
   7   5   6        4.77       18.83     12.47 o 
  -7   6   6       47.47       63.96     17.94 o 
  -6   6   6        0.00       -8.99      6.89 o 
  -5   6   6        6.34       10.17      7.25 o 
  -4   6   6      339.44      359.99     14.17 o 
  -3   6   6       31.53       30.05      8.84 o 
  -2   6   6      522.07      562.47     20.30 o 
  -1   6   6      123.49      134.24      5.24 o 
   0   6   6      136.63      141.49      5.88 o 
   1   6   6      679.96      688.47     15.69 o 
   2   6   6      111.12       99.56      8.97 o 
   3   6   6       64.62       72.39      9.02 o 
   4   6   6      106.01       88.83     11.04 o 
   5   6   6       36.07       43.88      9.73 o 
   6   6   6       25.73       21.07      8.73 o 
   7   6   6       44.84       46.47     14.78 o 
  -7   7   6        6.99        8.01     14.63 o 
  -6   7   6       30.26       38.54     10.02 o 
  -5   7   6       14.46       22.48      7.43 o 
  -4   7   6      175.11      184.64     13.50 o 
  -3   7   6       17.12       18.15      4.09 o 
  -2   7   6      229.73      226.69      9.78 o 
  -1   7   6       72.31       70.18      4.21 o 
   0   7   6       54.12       61.48      4.34 o 
   1   7   6       51.92       57.06      7.51 o 
   2   7   6      256.14      257.40     11.86 o 
   3   7   6       50.74       38.97      7.36 o 
   4   7   6      197.07      197.38     15.43 o 
   5   7   6      289.16      312.49     20.54 o 
   6   7   6       52.33       38.18     13.55 o 
   7   7   6        2.04       -4.09     11.25 o 
  -7   8   6       34.09       23.64     11.69 o 
  -6   8   6       10.31        9.65     10.38 o 
  -5   8   6        4.18       -0.09      5.90 o 
  -4   8   6        9.78       15.55      5.66 o 
  -3   8   6       18.32       12.54      4.05 o 
  -2   8   6       10.01        6.41      3.27 o 
  -1   8   6      780.79      818.22     15.64 o 
   0   8   6      122.75      121.53      7.28 o 
   1   8   6        2.62        4.42      3.59 o 
   2   8   6      242.12      256.49     15.36 o 
   3   8   6        1.01        0.71      4.65 o 
   4   8   6      141.16      159.10     14.13 o 
   5   8   6        2.23        4.02      6.88 o 
   6   8   6       79.24      109.28     18.54 o 
   7   8   6       11.85       13.24     13.13 o 
  -7   9   6        4.32       10.73     10.43 o 
  -6   9   6       72.03       80.11     16.69 o 
  -5   9   6       99.02       83.67     11.45 o 
  -4   9   6        1.48        2.67      5.03 o 
  -3   9   6       12.19       15.12      6.65 o 
  -2   9   6       48.04       62.19      6.27 o 
  -1   9   6     2203.80     2312.80     44.30 o 
   0   9   6      143.47      139.80      6.78 o 
   1   9   6      189.53      189.06      8.25 o 
   2   9   6        1.21        3.09      5.87 o 
   3   9   6       24.28       31.95      6.95 o 
   4   9   6      659.91      739.27     28.05 o 
   5   9   6      231.57      289.69     34.63 o 
   6   9   6       14.91        5.61     10.68 o 
  -6  10   6       54.73       73.70     16.17 o 
  -5  10   6      108.98      130.60     14.06 o 
  -4  10   6        4.36        1.50      5.24 o 
  -3  10   6      101.14      109.21     10.64 o 
  -2  10   6       18.26       22.16      8.13 o 
  -1  10   6        6.25       11.05      3.75 o 
   0  10   6      451.47      446.53     12.21 o 
   1  10   6        4.17        8.12      3.22 o 
   2  10   6      373.41      426.57     22.99 o 
   3  10   6       61.30       79.82     16.05 o 
   4  10   6       20.31       15.28      7.08 o 
   5  10   6       47.10       38.26     11.86 o 
   6  10   6        6.86        4.70      8.81 o 
  -6  11   6       74.25       75.02     12.32 o 
  -5  11   6        3.55        1.20      7.75 o 
  -4  11   6       48.15       55.20      9.15 o 
  -3  11   6      348.23      363.88     17.96 o 
  -2  11   6       85.95       81.17      9.03 o 
  -1  11   6       16.32       11.89      5.03 o 
   0  11   6       63.33       71.10      5.72 o 
   1  11   6        4.25        3.34      3.49 o 
   2  11   6        7.38        3.53      4.25 o 
   3  11   6       15.72       15.58      7.25 o 
   4  11   6       34.58       25.55      7.41 o 
   5  11   6       98.51      132.46     18.39 o 
   6  11   6       32.41        4.43     14.26 o 
  -6  12   6       47.29       29.11     16.56 o 
  -5  12   6        0.43       -0.46      8.26 o 
  -4  12   6        3.97        7.48      5.75 o 
  -3  12   6      180.00      184.26     15.99 o 
  -2  12   6      251.00      264.84     15.09 o 
  -1  12   6       22.00       29.12      6.32 o 
   0  12   6      262.81      273.27     24.20 o 
   1  12   6        7.92        7.08      4.16 o 
   2  12   6      107.81      114.62      9.96 o 
   3  12   6        9.83        8.36      5.72 o 
   4  12   6       32.29       38.14     10.41 o 
   5  12   6       66.99       59.77     14.22 o 
   6  12   6       10.15       24.28     12.46 o 
  -6  13   6        5.02        8.86      8.38 o 
  -5  13   6       10.97        3.59      6.79 o 
  -4  13   6       30.99       17.76      7.13 o 
  -3  13   6       25.99       21.16     11.47 o 
  -2  13   6      189.65      191.89     25.50 o 
  -1  13   6      106.28      113.95     24.77 o 
   0  13   6       15.41       21.06      7.05 o 
   1  13   6        1.51        3.41      4.02 o 
   2  13   6        1.33        2.94      5.07 o 
   3  13   6       27.75       26.07      6.73 o 
   4  13   6       87.73       72.75     13.08 o 
   5  13   6       30.81       33.39     11.84 o 
   6  13   6        0.68       -2.41     10.44 o 
  -6  14   6        0.00       15.92      9.24 o 
  -5  14   6       56.23       32.45      8.98 o 
  -4  14   6       91.29       71.84     10.51 o 
  -3  14   6        1.57        7.04      5.70 o 
  -2  14   6        0.35       -2.39      6.45 o 
  -1  14   6       20.90       24.76      7.07 o 
   0  14   6      220.33      245.65     15.03 o 
   1  14   6      474.77      501.13     17.74 o 
   2  14   6      120.13      129.06     11.05 o 
   3  14   6       20.68       18.03      6.40 o 
   4  14   6       26.29       15.40     18.41 o 
   5  14   6        5.94       -3.70      8.53 o 
  -5  15   6       18.53       23.70     17.83 o 
  -4  15   6        1.77       -0.16      7.26 o 
  -3  15   6        1.73        3.73      6.19 o 
  -2  15   6       44.30       52.84      8.98 o 
  -1  15   6       62.30       73.52     11.19 o 
   0  15   6      638.82      746.71     35.44 o 
   1  15   6        0.24        2.42      5.61 o 
   2  15   6       29.71       20.80      6.35 o 
   3  15   6        8.54       10.84      7.69 o 
   4  15   6       41.94       18.16      9.63 o 
   5  15   6        7.96        3.78      9.67 o 
  -5  16   6       22.17        7.98      7.68 o 
  -4  16   6        5.80       -2.10     12.31 o 
  -3  16   6       14.73       14.95      9.33 o 
  -2  16   6       94.79      122.47     19.53 o 
  -1  16   6        0.18       -6.94     10.07 o 
   0  16   6        3.85       -2.79      9.54 o 
   1  16   6      406.27      434.68     42.00 o 
   2  16   6       64.97       62.92      8.75 o 
   3  16   6       23.76       42.08      9.33 o 
   4  16   6        0.04      -10.12     13.98 o 
   5  16   6        0.07       -6.00      8.47 o 
  -4  17   6       20.93       31.08     10.00 o 
  -3  17   6       25.14       23.33      8.15 o 
  -2  17   6        1.54       12.83     10.57 o 
  -1  17   6       44.18       38.84     13.05 o 
   0  17   6      240.66      273.95     24.77 o 
   1  17   6       41.75       38.78      7.98 o 
   2  17   6       31.53       54.98     14.26 o 
   3  17   6        1.16        7.37      7.00 o 
   4  17   6       29.24       28.74     10.40 o 
  -4  18   6       10.09       -2.12      8.21 o 
  -3  18   6        0.51      -10.80      9.73 o 
  -2  18   6       11.84       14.56     11.47 o 
  -1  18   6        2.13        4.96     10.59 o 
   0  18   6       19.89       36.84     15.24 o 
   1  18   6      118.98      100.67     17.71 o 
   2  18   6        3.83        7.12      7.45 o 
   3  18   6       52.97       45.59      9.92 o 
   4  18   6        2.17        6.60      9.17 o 
  -3  19   6       17.07       25.35     41.71 o 
  -2  19   6       44.48       47.66     26.05 o 
  -1  19   6       50.74       60.74     16.13 o 
   0  19   6        0.01      -12.07      9.42 o 
   1  19   6        8.54        6.62     15.57 o 
   2  19   6       54.45       41.01     10.30 o 
   3  19   6        0.68       -1.11      7.54 o 
  -3  20   6        3.83       -5.37     22.00 o 
  -2  20   6       14.47        3.79     12.97 o 
  -1  20   6       27.57       51.45     18.59 o 
   0  20   6       47.57       39.46     15.19 o 
   1  20   6        0.12       -6.62     14.45 o 
   2  20   6        1.17        7.46     19.01 o 
   3  20   6        5.86       -2.69      8.51 o 
  -2  21   6        7.82       14.32     23.21 o 
  -1  21   6        7.37        5.22     13.82 o 
   0  21   6        5.28       19.01     17.34 o 
   1  21   6        0.00       -9.23     16.68 o 
   2  21   6        0.39        2.05     17.52 o 
   0  22   6       37.77       60.68     23.95 o 
  -7   0   7        1.88        9.60     15.19 o 
  -5   0   7       42.14       28.05     14.07 o 
  -3   0   7      988.14     1073.88     35.87 o 
  -1   0   7      515.79      470.17     19.09 o 
   1   0   7     4455.34     4485.33    160.87 o 
   3   0   7      167.76      209.43     25.17 o 
   5   0   7      115.85      119.77     25.35 o 
   7   0   7       89.46      102.00     30.52 o 
  -7   1   7        0.98        1.35     13.75 o 
  -6   1   7      126.50      105.21     31.41 o 
  -5   1   7       61.07       36.21     12.69 o 
  -4   1   7        9.11        6.14      4.29 o 
  -3   1   7       46.85       48.95      6.68 o 
  -2   1   7        2.52        0.33      2.53 o 
  -1   1   7      951.93      900.58     20.70 o 
   0   1   7     4177.71     4127.06     71.06 o 
   1   1   7     7739.49     7636.29    125.45 o 
   2   1   7      126.43      143.61     13.74 o 
   3   1   7       88.36      112.50     14.62 o 
   4   1   7       49.22       46.75     11.82 o 
   5   1   7       49.30       41.04     11.53 o 
   6   1   7       56.93       62.28     11.90 o 
   7   1   7       29.07       22.68      8.87 o 
  -7   2   7        0.00        3.50     11.29 o 
  -6   2   7       72.75       64.15     13.17 o 
  -5   2   7      456.65      431.78     19.95 o 
  -4   2   7       25.55       15.84      7.54 o 
  -3   2   7       70.42       70.00      6.73 o 
  -2   2   7        7.88       10.66      3.60 o 
  -1   2   7      252.13      234.16      7.84 o 
   0   2   7     1951.60     1929.11     37.43 o 
   1   2   7     1190.70     1216.37     26.56 o 
   2   2   7       37.61       41.81      6.44 o 
   3   2   7      550.09      556.89     47.21 o 
   4   2   7        4.10        1.44      8.10 o 
   5   2   7       16.07       16.62      7.74 o 
   6   2   7       10.97        9.85      7.96 o 
   7   2   7        0.54       -8.97      8.64 o 
  -7   3   7       22.67        5.22     16.78 o 
  -6   3   7        1.62       -7.72     11.09 o 
  -5   3   7       23.87       30.26      7.25 o 
  -4   3   7       15.01        8.83      5.25 o 
  -3   3   7      192.64      198.37      8.63 o 
  -2   3   7       85.51       88.77      5.46 o 
  -1   3   7       17.72       16.91      3.15 o 
   0   3   7       65.00       76.68      8.61 o 
   1   3   7       62.08       64.98      8.36 o 
   2   3   7       76.74       64.87      7.58 o 
   3   3   7        5.28        5.09      5.03 o 
   4   3   7       22.24       37.26      8.30 o 
   5   3   7        1.63       -3.66      5.72 o 
   6   3   7       37.47       38.19     11.16 o 
   7   3   7        0.08       -1.34      8.99 o 
  -7   4   7        6.42       16.50     19.01 o 
  -6   4   7       21.36       33.08     11.76 o 
  -5   4   7       39.23       43.04      8.41 o 
  -4   4   7      280.55      305.63     16.18 o 
  -3   4   7      161.28      162.58      9.10 o 
  -2   4   7      431.16      392.95     10.76 o 
  -1   4   7       34.28       39.48      4.73 o 
   0   4   7      141.61      134.21      8.06 o 
   1   4   7      135.92      149.12      7.94 o 
   2   4   7       46.08       57.08      7.31 o 
   3   4   7      264.36      276.51     16.03 o 
   4   4   7       88.47       90.30     11.60 o 
   5   4   7       62.51       61.92     11.22 o 
   6   4   7       53.30       37.92     10.97 o 
   7   4   7       10.11        3.19      9.83 o 
  -7   5   7        0.72        0.37     18.18 o 
  -6   5   7       71.24       39.35     12.28 o 
  -5   5   7        3.46        7.11      6.07 o 
  -4   5   7       10.29       14.22      4.96 o 
  -3   5   7      230.31      252.69     16.63 o 
  -2   5   7      452.98      473.54     17.79 o 
  -1   5   7      157.36      167.75      7.63 o 
   0   5   7       72.21       69.83      5.41 o 
   1   5   7      499.40      511.54     13.66 o 
   2   5   7       34.42       39.36      6.54 o 
   3   5   7        1.21        2.91      5.09 o 
   4   5   7       48.62       39.46      8.74 o 
   5   5   7       77.42       79.25     12.40 o 
   6   5   7       15.29       32.04     10.57 o 
   7   5   7       23.64       22.58     14.35 o 
  -7   6   7        5.60        0.65     19.48 o 
  -6   6   7       34.31       47.37     13.27 o 
  -5   6   7      215.00      217.49     21.52 o 
  -4   6   7      177.92      165.20     13.18 o 
  -3   6   7       39.40       35.63      5.30 o 
  -2   6   7       68.22       72.19      6.06 o 
  -1   6   7       23.46       17.91      3.51 o 
   0   6   7        2.58        2.43      3.57 o 
   1   6   7      122.46      115.89      6.71 o 
   2   6   7      436.27      410.77     16.95 o 
   3   6   7       17.45       18.83      6.43 o 
   4   6   7      164.48      184.35     15.49 o 
   5   6   7        0.27       -3.85      6.81 o 
   6   6   7       54.88       54.54     12.40 o 
   7   6   7        0.22       10.80     15.57 o 
  -7   7   7        0.04        5.54     12.50 o 
  -6   7   7        5.90       13.99     11.30 o 
  -5   7   7      131.07      132.35     13.53 o 
  -4   7   7        7.42       12.22      5.26 o 
  -3   7   7      152.84      139.96      8.91 o 
  -2   7   7      853.17      834.82     20.68 o 
  -1   7   7     1781.65     1883.18     33.19 o 
   0   7   7       20.77       29.33      6.48 o 
   1   7   7       25.42       14.81      3.83 o 
   2   7   7        0.01       12.58      4.92 o 
   3   7   7      343.35      367.53     26.02 o 
   4   7   7      125.91      122.21     13.03 o 
   5   7   7       19.18       37.97     17.27 o 
   6   7   7      135.39      112.66     15.72 o 
  -6   8   7       13.35        3.68     11.56 o 
  -5   8   7      114.53      118.42     12.71 o 
  -4   8   7      409.45      441.95     20.25 o 
  -3   8   7      126.19      111.59      8.43 o 
  -2   8   7       84.38       85.40      7.70 o 
  -1   8   7      398.22      421.62     12.26 o 
   0   8   7       88.63       77.76      6.81 o 
   1   8   7      424.19      425.84     12.36 o 
   2   8   7     1389.39     1451.31     33.72 o 
   3   8   7      659.63      776.91     27.19 o 
   4   8   7      139.10      162.29     21.91 o 
   5   8   7      312.52      341.58     38.09 o 
   6   8   7       23.77        4.01     10.83 o 
  -6   9   7        8.83       11.18     16.82 o 
  -5   9   7       12.42        3.84      6.64 o 
  -4   9   7      570.49      614.74     23.96 o 
  -3   9   7      133.23      151.36     12.08 o 
  -2   9   7       72.08       80.62      7.11 o 
  -1   9   7      182.49      196.76     12.32 o 
   0   9   7      224.01      235.66     10.95 o 
   1   9   7      182.01      174.66     15.55 o 
   2   9   7      127.16      121.51     10.31 o 
   3   9   7      132.63      142.81     13.05 o 
   4   9   7       14.34       22.90      7.66 o 
   5   9   7        0.00       -0.45     10.01 o 
   6   9   7       34.77       41.22     13.93 o 
  -6  10   7        2.82        3.64      9.04 o 
  -5  10   7        1.74        3.33      6.80 o 
  -4  10   7       10.26       24.66      7.16 o 
  -3  10   7      115.16      122.89     11.49 o 
  -2  10   7       84.24       88.17     18.54 o 
  -1  10   7       28.90       28.94      7.79 o 
   0  10   7      100.67       92.98     10.94 o 
   1  10   7        1.57       -3.22      3.47 o 
   2  10   7        0.01       -4.79      3.20 o 
   3  10   7       89.29       81.91     15.13 o 
   4  10   7       31.48       20.12      7.90 o 
   5  10   7        5.06       -2.71     10.11 o 
   6  10   7        2.75       -3.79     15.61 o 
  -6  11   7        0.11       15.11     10.03 o 
  -5  11   7        5.66       14.09      7.66 o 
  -4  11   7      435.97      448.57     35.05 o 
  -3  11   7       16.01        8.71      5.52 o 
  -2  11   7       94.66       98.27     16.60 o 
  -1  11   7       20.68       16.53      8.74 o 
   0  11   7       32.78       33.60      6.86 o 
   1  11   7      130.02      153.18     10.08 o 
   2  11   7       47.31       49.20      8.16 o 
   3  11   7       16.90        8.57      6.10 o 
   4  11   7       31.62       27.59      8.49 o 
   5  11   7        8.24        7.09      8.90 o 
   6  11   7        7.28       22.75     10.83 o 
  -6  12   7        2.01        1.32     14.21 o 
  -5  12   7       74.78       82.43     22.99 o 
  -4  12   7       38.03       23.32      7.60 o 
  -3  12   7       45.34       52.89      9.04 o 
  -2  12   7       17.06       26.15      9.89 o 
  -1  12   7       30.89       40.31      9.65 o 
   0  12   7        0.64        1.00      4.68 o 
   1  12   7       87.96       92.95     10.96 o 
   2  12   7        0.03       -0.54      4.70 o 
   3  12   7       17.42       23.33      6.98 o 
   4  12   7        0.65       -7.56      6.33 o 
   5  12   7       11.85       35.73     13.14 o 
   6  12   7       16.41       35.75     13.45 o 
  -5  13   7        0.00      -10.16      6.78 o 
  -4  13   7       18.87       16.27      7.28 o 
  -3  13   7       23.66       15.46      6.75 o 
  -2  13   7        0.22        4.46      5.49 o 
  -1  13   7      131.34      171.35     26.28 o 
   0  13   7       56.83       57.70      8.51 o 
   1  13   7       41.19       43.55      8.86 o 
   2  13   7       70.30       79.37      8.99 o 
   3  13   7        4.39        2.07      5.58 o 
   4  13   7        0.03       -2.39      7.16 o 
   5  13   7        3.80       -4.79      9.27 o 
  -5  14   7        5.23       -1.32      6.94 o 
  -4  14   7       33.68       36.56      9.09 o 
  -3  14   7        5.62        3.39      6.11 o 
  -2  14   7        0.13       -3.35      5.41 o 
  -1  14   7      309.78      329.55     23.63 o 
   0  14   7       43.18       34.30     11.19 o 
   1  14   7      164.01      200.84     20.72 o 
   2  14   7      223.94      241.53     14.39 o 
   3  14   7        1.64        3.64      6.18 o 
   4  14   7        9.89        2.51      7.84 o 
   5  14   7        5.76       -8.95      8.16 o 
  -5  15   7        1.08       -6.57      7.32 o 
  -4  15   7       24.43       25.48      8.30 o 
  -3  15   7       10.88        1.07      6.30 o 
  -2  15   7        2.97        1.12      6.15 o 
  -1  15   7       75.19       84.57     17.03 o 
   0  15   7        7.86        4.32     11.28 o 
   1  15   7      225.41      246.46     25.63 o 
   2  15   7      145.66      158.80     16.38 o 
   3  15   7        8.38       19.12      7.46 o 
   4  15   7       48.03       40.00     11.59 o 
   5  15   7        6.52       -0.36      8.74 o 
  -5  16   7        0.45       -4.50      7.85 o 
  -4  16   7       15.97        0.74     12.02 o 
  -3  16   7       13.67       16.69      8.01 o 
  -2  16   7      179.25      210.23     16.70 o 
  -1  16   7       19.82       24.68     13.14 o 
   0  16   7      645.67      726.53     36.48 o 
   1  16   7       48.68       40.93     13.31 o 
   2  16   7        4.50        7.02     11.87 o 
   3  16   7        4.84       18.18      8.17 o 
   4  16   7       22.50       21.32     10.27 o 
  -4  17   7        5.02        4.01      8.77 o 
  -3  17   7        0.03       -3.47      6.75 o 
  -2  17   7       65.27       32.22     13.10 o 
  -1  17   7       57.41       74.13     16.73 o 
   0  17   7      143.36      117.16     18.54 o 
   1  17   7       90.05       88.10     17.43 o 
   2  17   7      247.94      200.64     24.44 o 
   3  17   7       10.37       13.55     13.82 o 
   4  17   7       16.64       21.79     10.83 o 
  -4  18   7        3.85        6.58      8.77 o 
  -3  18   7       29.76       38.49     14.31 o 
  -2  18   7       12.39       14.07     12.39 o 
  -1  18   7        0.98        8.22     11.72 o 
   0  18   7        7.18        6.82     12.86 o 
   1  18   7        0.99       16.79     12.61 o 
   2  18   7       87.86       62.63     23.58 o 
   3  18   7        1.63       11.56     22.46 o 
  -3  19   7       47.49       56.34     17.39 o 
  -2  19   7        1.78       -4.09     15.80 o 
  -1  19   7        0.35       -3.10     10.64 o 
   0  19   7        3.19        1.57     11.85 o 
   1  19   7        6.69       -2.26     13.02 o 
   2  19   7        7.81       22.74     19.95 o 
   3  19   7        0.78        7.18     23.21 o 
  -2  20   7        2.59       -6.29     16.40 o 
  -1  20   7        0.06        5.11     13.76 o 
   0  20   7       10.71       15.79     13.92 o 
   1  20   7        4.60       24.89     20.32 o 
   2  20   7        0.74        9.41     19.39 o 
  -1  21   7       10.46       14.94     22.28 o 
   0  21   7       23.05       72.84     18.95 o 
   1  21   7        6.22       18.73     19.57 o 
  -6   0   8      198.98      160.78     26.00 o 
  -4   0   8       91.12      104.00     35.98 o 
  -2   0   8      371.63      382.08     18.58 o 
   0   0   8     4935.42     4702.00    114.65 o 
   2   0   8      189.43      193.31     23.58 o 
   4   0   8      189.47      208.87     29.83 o 
   6   0   8       13.81       11.01     10.50 o 
  -7   1   8       35.75       28.43     16.59 o 
  -6   1   8        9.75        4.25      9.62 o 
  -5   1   8       27.39       35.12     10.46 o 
  -4   1   8        0.56       -2.52      4.83 o 
  -3   1   8       85.06       78.91      7.55 o 
  -2   1   8       63.99       56.91      6.04 o 
  -1   1   8      972.04      977.34     22.84 o 
   0   1   8      162.72      175.50     15.40 o 
   1   1   8      128.01      124.36     13.28 o 
   2   1   8      321.87      326.07     20.88 o 
   3   1   8      139.77      120.94     21.86 o 
   4   1   8        4.52       -4.62      8.99 o 
   5   1   8        0.04       10.20      7.23 o 
   6   1   8        1.47       -0.37      8.03 o 
   7   1   8       26.27       18.81      9.00 o 
  -7   2   8        0.03       18.27     18.45 o 
  -6   2   8        1.87       11.88     11.51 o 
  -5   2   8       19.21        7.24      6.83 o 
  -4   2   8        6.06        4.65      5.41 o 
  -3   2   8       17.69       14.88      4.59 o 
  -2   2   8      358.29      373.71     23.76 o 
  -1   2   8      159.42      150.89     11.23 o 
   0   2   8     1143.03     1162.92     26.56 o 
   1   2   8       42.56       39.61      8.94 o 
   2   2   8       54.67       57.20     11.75 o 
   3   2   8       29.31       24.88      7.56 o 
   4   2   8       11.19       15.11      7.88 o 
   5   2   8        9.20       10.20      7.76 o 
   6   2   8       14.64       27.06      9.99 o 
   7   2   8        0.00       -5.35     12.16 o 
  -7   3   8        0.88        5.50     17.43 o 
  -6   3   8       10.83        3.54      9.62 o 
  -5   3   8       44.55       59.17     12.29 o 
  -4   3   8      106.63       86.79     11.79 o 
  -3   3   8       63.86       55.48      7.69 o 
  -2   3   8       83.27       88.50      7.24 o 
  -1   3   8       13.41       10.66      4.10 o 
   0   3   8      152.94      161.45      7.91 o 
   1   3   8        2.37        0.38      3.14 o 
   2   3   8       19.28       17.36      6.04 o 
   3   3   8       12.47        3.15      5.20 o 
   4   3   8      102.82      115.09     13.08 o 
   5   3   8        0.10       -2.20      6.80 o 
   6   3   8       37.52       30.79     10.71 o 
  -7   4   8        0.01       -4.94     17.24 o 
  -6   4   8        0.02       -2.05     14.54 o 
  -5   4   8      186.41      168.09     14.54 o 
  -4   4   8      103.95      112.94     15.20 o 
  -3   4   8       95.35       98.18     12.84 o 
  -2   4   8        2.58       -0.45      2.96 o 
  -1   4   8       10.04       11.60      3.61 o 
   0   4   8      671.95      695.92     16.62 o 
   1   4   8       34.62       26.87      8.90 o 
   2   4   8      100.08      122.35     11.09 o 
   3   4   8       12.86       18.09      6.45 o 
   4   4   8       62.89       50.06      9.59 o 
   5   4   8        8.07        3.52      7.28 o 
   6   4   8       38.69       30.61     11.22 o 
  -7   5   8       13.70       11.74     18.55 o 
  -6   5   8       49.84       55.95     14.03 o 
  -5   5   8        2.49        0.11      6.95 o 
  -4   5   8        7.30        9.11      5.87 o 
  -3   5   8       35.33       28.92      9.41 o 
  -2   5   8       69.41       72.26      7.37 o 
  -1   5   8       19.04       15.37      3.45 o 
   0   5   8       44.04       41.57      6.41 o 
   1   5   8       86.08       83.18     16.12 o 
   2   5   8       21.33       35.69      6.91 o 
   3   5   8        8.58        9.20      5.91 o 
   4   5   8       22.67       27.60      8.27 o 
   5   5   8       29.93       30.28      9.67 o 
   6   5   8       94.56      108.83     18.84 o 
  -6   6   8       11.88        0.86     10.71 o 
  -5   6   8        0.11        9.18      8.57 o 
  -4   6   8        1.10       -0.84      5.27 o 
  -3   6   8      307.74      314.84     15.54 o 
  -2   6   8       13.70       14.33      4.05 o 
  -1   6   8       38.48       35.52      4.59 o 
   0   6   8       91.15       79.08      7.00 o 
   1   6   8        0.02       -0.10      3.25 o 
   2   6   8        0.04       -1.09      4.33 o 
   3   6   8      219.03      204.34     27.43 o 
   4   6   8       19.06       40.30     11.59 o 
   5   6   8       44.35       60.48     11.41 o 
   6   6   8       86.18      107.54     15.71 o 
  -6   7   8        3.70        2.90     10.44 o 
  -5   7   8      158.02      177.80     20.55 o 
  -4   7   8        8.98        9.49      5.31 o 
  -3   7   8       14.19       28.27     11.58 o 
  -2   7   8       19.46       21.15      4.52 o 
  -1   7   8       18.26       20.28      3.94 o 
   0   7   8       91.92      114.20     10.79 o 
   1   7   8      296.14      309.30     13.26 o 
   2   7   8      370.19      436.19     25.13 o 
   3   7   8       11.63       13.25      7.09 o 
   4   7   8        4.05        9.52      7.22 o 
   5   7   8      106.59       76.80     12.92 o 
   6   7   8        0.40        9.20     10.32 o 
  -6   8   8       92.37      109.52     32.99 o 
  -5   8   8       66.17       99.64     15.91 o 
  -4   8   8      546.31      562.99     64.50 o 
  -3   8   8      393.01      421.69     15.52 o 
  -2   8   8       46.85       51.48      6.15 o 
  -1   8   8       13.16       11.40      4.30 o 
   0   8   8       22.62       25.84      4.98 o 
   1   8   8      131.29      145.82     12.18 o 
   2   8   8      197.49      213.36     14.33 o 
   3   8   8        0.27        2.21      5.74 o 
   4   8   8       64.19       72.97     11.17 o 
   5   8   8      140.98      143.11     16.14 o 
   6   8   8       14.20       16.41     10.42 o 
  -6   9   8       33.96       38.97     25.91 o 
  -5   9   8       40.40       32.23     13.28 o 
  -4   9   8       31.66       82.67     22.28 o 
  -3   9   8        0.29        1.66      5.14 o 
  -2   9   8      149.00      140.44      9.27 o 
  -1   9   8        3.75        0.45      4.42 o 
   0   9   8       30.25       32.33      5.34 o 
   1   9   8       88.50       84.52      8.27 o 
   2   9   8        0.39       -2.70      4.27 o 
   3   9   8       15.57       17.79     12.74 o 
   4   9   8       41.72       39.87      9.30 o 
   5   9   8       39.95       80.81     12.83 o 
   6   9   8       95.64       74.22     17.90 o 
  -6  10   8        3.59        1.19      7.94 o 
  -5  10   8        5.28       -1.86      7.95 o 
  -4  10   8       54.03       27.22      8.93 o 
  -3  10   8        3.89        8.64      5.38 o 
  -2  10   8      329.28      346.70     17.16 o 
  -1  10   8       31.88       38.52     12.70 o 
   0  10   8        0.41       -2.82      3.50 o 
   1  10   8        9.71        2.11      5.72 o 
   2  10   8       17.39       15.69      5.55 o 
   3  10   8        5.60        7.36      6.12 o 
   4  10   8      322.50      376.71     40.46 o 
   5  10   8       42.99       66.76     18.39 o 
   6  10   8        0.52       11.73     12.31 o 
  -6  11   8        6.93        7.02     10.48 o 
  -5  11   8       11.33       26.03     10.97 o 
  -4  11   8       29.73       35.96      8.46 o 
  -3  11   8       91.57       92.11     16.20 o 
  -2  11   8       68.85       58.70      8.69 o 
  -1  11   8       78.99       78.69     13.97 o 
   0  11   8       55.00       56.65      9.29 o 
   1  11   8      160.15      185.86     11.61 o 
   2  11   8       28.36       14.65      7.73 o 
   3  11   8       43.10       47.33     12.83 o 
   4  11   8       15.72       12.52      9.99 o 
   5  11   8       45.09       38.84     30.20 o 
  -5  12   8       12.22       11.07      8.53 o 
  -4  12   8       38.61       46.76      8.88 o 
  -3  12   8      122.35      132.19     14.54 o 
  -2  12   8       71.11       77.73     17.22 o 
  -1  12   8       22.22       28.83     12.07 o 
   0  12   8       75.20       73.56      9.71 o 
   1  12   8       14.58        8.36      6.73 o 
   2  12   8        0.57        2.18      6.62 o 
   3  12   8        0.76        1.67     17.24 o 
   4  12   8        4.49       -1.69      6.93 o 
   5  12   8       45.59       25.36     18.13 o 
  -5  13   8       14.75        5.27      9.84 o 
  -4  13   8        1.12        7.95      7.24 o 
  -3  13   8       25.51       18.81      7.05 o 
  -2  13   8        0.74       11.46      6.54 o 
  -1  13   8      189.39      214.29     15.35 o 
   0  13   8        2.62        0.64      7.66 o 
   1  13   8        0.68       -8.77      9.32 o 
   2  13   8        4.24        3.08      8.79 o 
   3  13   8       23.17       18.03     11.22 o 
   4  13   8        0.05       11.87     12.82 o 
   5  13   8        0.02        6.27     10.55 o 
  -5  14   8        0.28       12.93      9.95 o 
  -4  14   8        5.69        9.08      6.89 o 
  -3  14   8        1.38       -1.56      6.18 o 
  -2  14   8        0.86        7.73      6.48 o 
  -1  14   8      236.80      266.91     19.48 o 
   0  14   8       45.39       68.04     13.59 o 
   1  14   8        0.36        3.00      9.78 o 
   2  14   8       27.07       46.53     11.02 o 
   3  14   8        2.29       -8.80     10.34 o 
   4  14   8        9.87       23.49     20.04 o 
   5  14   8        5.35        8.82     16.87 o 
  -4  15   8       87.68       61.87     10.55 o 
  -3  15   8        1.69       -1.72      6.67 o 
  -2  15   8        5.33        8.73      9.06 o 
  -1  15   8       20.22        1.94      8.98 o 
   0  15   8       56.94       71.76     14.59 o 
   1  15   8      248.47      288.83     68.27 o 
   2  15   8       50.87       67.63     17.18 o 
   3  15   8       25.13       40.06     11.93 o 
   4  15   8       40.47       24.42     20.51 o 
  -4  16   8        9.31       22.21      9.05 o 
  -3  16   8      115.46      105.36     13.40 o 
  -2  16   8        0.26        7.75      7.88 o 
  -1  16   8        6.84        7.17     10.84 o 
   0  16   8       11.56       26.10     22.88 o 
   1  16   8      280.67      305.49     27.41 o 
   2  16   8       24.05       34.50     15.15 o 
   3  16   8       15.40       16.78     13.59 o 
   4  16   8        5.47        8.48     19.11 o 
  -4  17   8       27.70       29.64     10.51 o 
  -3  17   8        7.21        0.92      7.91 o 
  -2  17   8        9.53        6.96     11.87 o 
  -1  17   8       17.19       29.76     12.97 o 
   0  17   8       80.25       73.29     16.85 o 
   1  17   8      105.97      107.38     19.51 o 
   2  17   8       10.46       23.81     19.99 o 
   3  17   8        1.00        0.75     21.25 o 
  -3  18   8       12.18       33.75     22.60 o 
  -2  18   8        0.08      -14.46      9.64 o 
  -1  18   8       80.73       92.73     18.72 o 
   0  18   8       24.91       15.61     28.57 o 
   1  18   8       60.12       72.60     18.84 o 
   2  18   8       12.59        6.52     19.67 o 
  -2  19   8        1.85        9.15     18.50 o 
  -1  19   8        1.88       -2.62     12.99 o 
   0  19   8       13.39       14.18     13.89 o 
   1  19   8       14.72       20.80     14.61 o 
   2  19   8        8.01       12.12     23.02 o 
  -1  20   8        1.64      -12.45     14.11 o 
   0  20   8       17.14       27.58     16.05 o 
   1  20   8        0.14        8.02     22.37 o 
  -5   0   9       44.10       44.27     16.78 o 
  -3   0   9      368.61      398.48     22.61 o 
  -1   0   9        7.73        7.65      4.70 o 
   1   0   9       37.10       32.39      7.84 o 
   3   0   9      673.20      784.23     50.14 o 
   5   0   9       13.76       11.93     19.20 o 
  -6   1   9        3.30       -7.57      9.74 o 
  -5   1   9        1.52       -3.08     12.21 o 
  -4   1   9       25.04       14.90      6.90 o 
  -3   1   9       14.10       12.89      4.91 o 
  -2   1   9        4.23        2.25      3.70 o 
  -1   1   9      146.14      143.75     11.42 o 
   0   1   9       53.62       46.19      6.06 o 
   1   1   9        2.54        3.65      3.57 o 
   2   1   9       24.03       12.87      7.04 o 
   3   1   9       56.73       81.70     28.01 o 
   4   1   9       65.35       81.55     11.82 o 
   5   1   9        4.26        6.27      7.45 o 
   6   1   9       91.28       68.34     13.38 o 
  -6   2   9        0.09       -4.31     10.11 o 
  -5   2   9       35.42       41.08     11.59 o 
  -4   2   9       28.22       38.43      8.20 o 
  -3   2   9        0.34       -1.43      3.90 o 
  -2   2   9      150.69      138.95      9.29 o 
  -1   2   9       26.94       28.60      5.72 o 
   0   2   9      160.78      170.31     10.94 o 
   1   2   9      225.36      245.04     14.74 o 
   2   2   9        3.26        5.91      7.78 o 
   3   2   9       17.47       10.30      6.33 o 
   4   2   9        5.66       -0.48      6.79 o 
   5   2   9       10.83       21.04      9.33 o 
   6   2   9        5.12        7.23      9.22 o 
  -6   3   9        0.46        8.20     11.51 o 
  -5   3   9       48.87       60.71     10.51 o 
  -4   3   9       65.21       58.20      9.70 o 
  -3   3   9        0.28       -0.65      4.78 o 
  -2   3   9      331.29      322.93     13.15 o 
  -1   3   9      118.96      117.76      8.44 o 
   0   3   9      107.12      110.95      8.60 o 
   1   3   9        6.74        0.19      3.87 o 
   2   3   9       36.02       28.23      9.05 o 
   3   3   9       14.70        6.90      7.86 o 
   4   3   9       97.15       88.05     19.26 o 
   5   3   9       47.02       35.09     10.12 o 
   6   3   9       12.06       12.42     10.11 o 
  -6   4   9        4.61        0.75     14.82 o 
  -5   4   9       17.06       12.85      7.82 o 
  -4   4   9       73.20       68.90     15.47 o 
  -3   4   9       11.64        2.43      7.82 o 
  -2   4   9        2.88        6.90      3.60 o 
  -1   4   9      161.26      161.58      9.83 o 
   0   4   9       91.06      110.00      8.77 o 
   1   4   9       84.39       86.60     10.04 o 
   2   4   9      149.27      160.80     17.36 o 
   3   4   9        1.72        0.12      9.32 o 
   4   4   9        5.23        4.88      7.14 o 
   5   4   9        0.45       -2.09      7.33 o 
   6   4   9       34.67       49.07     13.83 o 
  -6   5   9        2.50       16.31     17.52 o 
  -5   5   9        0.16       -2.71      7.31 o 
  -4   5   9        0.58       -1.13      6.23 o 
  -3   5   9       31.99       11.97      8.14 o 
  -2   5   9        2.19        7.67      4.48 o 
  -1   5   9      124.48      119.52      8.78 o 
   0   5   9       19.82       15.57      4.32 o 
   1   5   9       13.08       11.84      5.19 o 
   2   5   9        0.74        2.23      8.02 o 
   3   5   9       27.32       28.37     10.43 o 
   4   5   9       14.30        7.77      7.70 o 
   5   5   9       29.36       26.19      9.38 o 
   6   5   9        0.75       -6.69      8.95 o 
  -6   6   9       55.03       41.68     17.43 o 
  -5   6   9        5.96       -1.46      9.23 o 
  -4   6   9       37.59       32.54     16.41 o 
  -3   6   9        5.15        7.45      5.02 o 
  -2   6   9       35.59       33.20     14.28 o 
  -1   6   9        0.73        6.53      3.77 o 
   0   6   9      246.03      284.95     30.72 o 
   1   6   9       13.89       13.33      6.85 o 
   2   6   9       49.47       44.27     10.72 o 
   3   6   9       45.93       30.87      9.70 o 
   4   6   9        0.00       -0.80      6.58 o 
   5   6   9       55.16       68.91     12.20 o 
   6   6   9       16.18       10.21     10.45 o 
  -6   7   9       13.75        9.21     11.60 o 
  -5   7   9        2.09        3.50      9.29 o 
  -4   7   9       16.99       13.39      6.14 o 
  -3   7   9       23.15       17.69     10.15 o 
  -2   7   9        0.20        5.43      4.46 o 
  -1   7   9       96.69      105.23     10.28 o 
   0   7   9        4.08       -1.18      3.20 o 
   1   7   9        0.03       -0.71      3.75 o 
   2   7   9      225.78      252.14     21.23 o 
   3   7   9       52.26       41.66     16.22 o 
   4   7   9       15.12       17.36     13.19 o 
   5   7   9       62.44       64.21     12.53 o 
   6   7   9       37.88       40.23     12.55 o 
  -6   8   9       23.64       10.98     14.17 o 
  -5   8   9       55.51       60.13     13.55 o 
  -4   8   9      142.59      149.79     32.95 o 
  -3   8   9        3.34       11.41      5.62 o 
  -2   8   9       13.20       13.08      5.38 o 
  -1   8   9       74.03       82.29     14.89 o 
   0   8   9       46.39       60.27      8.13 o 
   1   8   9       10.57        9.78      4.70 o 
   2   8   9       21.78       23.60      7.26 o 
   3   8   9       23.55       24.16     12.72 o 
   4   8   9       93.95      129.71     33.97 o 
   5   8   9       59.27       49.48     11.67 o 
   6   8   9        8.97       18.71     11.02 o 
  -6   9   9        0.65       -4.25     12.78 o 
  -5   9   9       31.54       54.74     13.40 o 
  -4   9   9       20.29       10.37      8.14 o 
  -3   9   9        0.46       -0.28      6.01 o 
  -2   9   9        0.02        2.33      4.67 o 
  -1   9   9       35.78       41.67      7.47 o 
   0   9   9      132.71      132.70      9.94 o 
   1   9   9        2.58        3.70      4.47 o 
   2   9   9        0.02        4.49      5.40 o 
   3   9   9       64.66       51.44     13.51 o 
   4   9   9       99.57      119.12     19.48 o 
   5   9   9      101.54       98.82     34.72 o 
  -5  10   9        0.00        6.62      9.61 o 
  -4  10   9        7.92        5.66      7.58 o 
  -3  10   9       30.72       25.74      8.69 o 
  -2  10   9        0.16        7.16      5.70 o 
  -1  10   9       55.77       52.44     11.76 o 
   0  10   9       90.34       95.57     17.35 o 
   1  10   9       19.63       23.10      5.92 o 
   2  10   9       28.39       32.15      8.21 o 
   3  10   9        6.96       14.15     10.50 o 
   4  10   9        0.54      -10.04     10.48 o 
   5  10   9       26.07        4.84     15.03 o 
  -5  11   9       20.93        6.92      9.43 o 
  -4  11   9       27.94       44.63     11.57 o 
  -3  11   9        0.99        7.17      6.90 o 
  -2  11   9       11.27       17.35      8.47 o 
  -1  11   9        4.85       10.99      5.65 o 
   0  11   9       35.05       43.65     12.20 o 
   1  11   9       22.89        9.84      5.50 o 
   2  11   9        0.34        1.70      7.30 o 
   3  11   9       14.24       -7.12     22.74 o 
   4  11   9        3.79       14.60     12.18 o 
   5  11   9        8.58        5.04     13.61 o 
  -5  12   9        3.26       19.84     10.57 o 
  -4  12   9       49.95       49.87     11.88 o 
  -3  12   9       18.14       30.67     11.88 o 
  -2  12   9       14.33       17.98      7.41 o 
  -1  12   9       23.79       37.48      8.25 o 
   0  12   9        1.31        1.24      5.02 o 
   1  12   9       80.74       96.98     11.51 o 
   2  12   9        0.87        5.72      7.79 o 
   3  12   9       13.67       26.23     12.69 o 
   4  12   9        7.45      -15.11     11.60 o 
   5  12   9        3.40        2.42     19.95 o 
  -5  13   9       10.89       14.55     10.86 o 
  -4  13   9        0.07       -4.02     13.00 o 
  -3  13   9       26.23       21.09     10.67 o 
  -2  13   9        0.01       -5.15      8.44 o 
  -1  13   9       55.07       58.01      9.84 o 
   0  13   9        0.03       -3.48      5.04 o 
   1  13   9       36.75       21.60     20.83 o 
   2  13   9        4.73        0.15      7.94 o 
   3  13   9        3.26       -3.82     10.07 o 
   4  13   9       10.28       21.41     13.14 o 
  -4  14   9        7.62      -11.99      8.43 o 
  -3  14   9       11.78       13.98     11.09 o 
  -2  14   9        0.74      -12.95      8.63 o 
  -1  14   9       64.68       64.59     10.36 o 
   0  14   9        0.40        5.13     10.04 o 
   1  14   9        2.47       -1.77     10.54 o 
   2  14   9       17.27       30.25     14.69 o 
   3  14   9        3.19        2.89     11.93 o 
   4  14   9        1.53       17.62     20.13 o 
  -4  15   9        4.05       -1.09      9.18 o 
  -3  15   9        0.07        6.29      9.85 o 
  -2  15   9       36.99       36.69     10.05 o 
  -1  15   9       90.20      127.98     15.75 o 
   0  15   9        2.48       -7.73      9.61 o 
   1  15   9       67.05       62.56     18.78 o 
   2  15   9        5.40        6.40     12.90 o 
   3  15   9        1.20       -0.35     12.93 o 
   4  15   9        2.52       18.36     21.06 o 
  -4  16   9        0.12        6.95      9.91 o 
  -3  16   9        1.74       -0.76      9.53 o 
  -2  16   9       65.93       86.77     12.77 o 
  -1  16   9        0.44      -11.66     14.26 o 
   0  16   9       37.61       33.58     14.32 o 
   1  16   9        5.04        8.03     13.28 o 
   2  16   9       91.10      105.48     20.82 o 
  -3  17   9        0.61        4.30      8.25 o 
  -2  17   9        4.09       22.32     13.40 o 
  -1  17   9        0.22       -8.80     12.02 o 
   0  17   9       37.87       43.02     15.35 o 
   1  17   9       86.12      107.13     20.65 o 
   2  17   9       24.43      -11.44     21.44 o 
   3  17   9       10.18        0.65     23.58 o 
  -2  18   9       12.59       23.45     15.43 o 
  -1  18   9       16.21       35.96     16.02 o 
   0  18   9        0.01        3.73     13.41 o 
   1  18   9        0.08        5.64     14.88 o 
   2  18   9        1.58      -14.13     15.52 o 
  -1  19   9        5.85        1.74     14.04 o 
   0  19   9        0.37      -26.78     31.92 o 
   1  19   9        2.94       17.01     16.40 o 
  -6   0  10        3.76       26.28     17.62 o 
  -4   0  10        5.76        7.08     11.84 o 
  -2   0  10       30.09       18.46     14.77 o 
   0   0  10      428.87      475.56     49.21 o 
   2   0  10       33.01       47.16     15.10 o 
   4   0  10        2.87        7.36     16.78 o 
   6   0  10        2.41      -10.20      8.87 o 
  -6   1  10       17.54       -3.48     10.37 o 
  -5   1  10       26.52       25.09     11.51 o 
  -4   1  10        3.11        2.35      8.43 o 
  -3   1  10       20.75       15.15      6.86 o 
  -2   1  10       49.88       40.15      6.29 o 
  -1   1  10       77.41       63.59      7.15 o 
   0   1  10       12.73       14.48      4.63 o 
   1   1  10     1402.36     1351.37     48.34 o 
   2   1  10       90.49       81.98     13.41 o 
   3   1  10        3.48       -8.04      8.53 o 
   4   1  10       31.73       19.11     12.12 o 
   5   1  10        5.45        6.87      9.17 o 
   6   1  10        3.58       10.97      7.99 o 
  -6   2  10        5.33        5.53     11.93 o 
  -5   2  10        1.41        7.10     10.01 o 
  -4   2  10        3.16        1.46      6.82 o 
  -3   2  10       82.13       62.00      9.06 o 
  -2   2  10       24.89       21.55      5.33 o 
  -1   2  10       92.63      101.03      8.56 o 
   0   2  10      104.88       99.60      8.71 o 
   1   2  10        1.04       -0.21      4.22 o 
   2   2  10      100.62      132.20     16.37 o 
   3   2  10       12.17        9.59      9.04 o 
   4   2  10        6.09        4.96      9.18 o 
   5   2  10        0.92       13.93     14.16 o 
   6   2  10        0.01        4.18      9.81 o 
  -6   3  10        2.25       -5.59     11.34 o 
  -5   3  10       26.62       36.58     19.39 o 
  -4   3  10       21.72       15.06      7.26 o 
  -3   3  10       29.28       18.09      6.74 o 
  -2   3  10       18.27       29.28      5.77 o 
  -1   3  10       41.15       52.41      8.58 o 
   0   3  10       48.82       32.68      5.50 o 
   1   3  10      131.29      154.98     12.97 o 
   2   3  10      220.69      254.97     25.68 o 
   3   3  10        1.43        8.85     11.09 o 
   4   3  10        3.51       -6.13      9.27 o 
   5   3  10        1.91       -7.40     12.49 o 
   6   3  10        6.43        6.06     10.21 o 
  -6   4  10        5.80       22.74     18.18 o 
  -5   4  10       23.27       28.10      9.87 o 
  -4   4  10       11.22        7.23      6.85 o 
  -3   4  10       48.65       62.48      9.41 o 
  -2   4  10        1.82        8.95      4.65 o 
  -1   4  10        6.58        6.64      5.87 o 
   0   4  10        6.58        1.45      3.59 o 
   1   4  10       51.50       63.35      9.97 o 
   2   4  10        5.87       18.09      8.89 o 
   3   4  10        6.41       -3.47      8.51 o 
   4   4  10        2.55       13.86     10.36 o 
   5   4  10        1.66       -4.51     10.22 o 
   6   4  10        3.91      -14.20     14.93 o 
  -6   5  10        9.90       17.62     16.03 o 
  -5   5  10       33.06       23.26      8.85 o 
  -4   5  10       12.84       21.17      8.04 o 
  -3   5  10       36.53       28.24      7.48 o 
  -2   5  10       42.59       42.18      7.37 o 
  -1   5  10       59.88       56.11     10.91 o 
   0   5  10       60.21       62.20      8.59 o 
   1   5  10       70.92       79.03      9.62 o 
   2   5  10       15.79       10.69      7.86 o 
   3   5  10       34.78       27.11     15.05 o 
   4   5  10        0.96       -0.10     10.18 o 
   5   5  10        3.12        5.24     11.34 o 
   6   5  10        0.33       12.41     17.76 o 
  -6   6  10        1.98      -10.53     17.34 o 
  -5   6  10        0.53        3.72     10.57 o 
  -4   6  10       18.51       18.84      8.77 o 
  -3   6  10        7.64        5.53      5.91 o 
  -2   6  10      285.89      280.14     29.89 o 
  -1   6  10       62.13       45.19      7.98 o 
   0   6  10      106.08      119.44     14.36 o 
   1   6  10       59.28       65.00     12.73 o 
   2   6  10       20.56        7.32     15.66 o 
   3   6  10       93.86       92.69     20.18 o 
   4   6  10       39.62       43.99     13.97 o 
   5   6  10       28.62       21.50     13.58 o 
  -6   7  10       11.82        4.38     12.88 o 
  -5   7  10       16.16       47.30     14.63 o 
  -4   7  10      198.62      195.72     51.59 o 
  -3   7  10       15.67       21.12      6.95 o 
  -2   7  10       40.59       44.12      7.84 o 
  -1   7  10        7.96        4.43      4.71 o 
   0   7  10      110.95      139.02     12.16 o 
   1   7  10       69.98       75.63     13.76 o 
   2   7  10      107.74       99.98     15.69 o 
   3   7  10        3.11       -1.95      8.75 o 
   4   7  10       32.71       20.15     12.57 o 
   5   7  10       71.23       89.05     19.04 o 
  -5   8  10        2.45       10.44     10.29 o 
  -4   8  10        0.58        4.21      7.95 o 
  -3   8  10        0.14       -5.56      5.51 o 
  -2   8  10        9.08        5.16      5.35 o 
  -1   8  10       23.71       20.12      6.12 o 
   0   8  10       14.74       10.85      5.88 o 
   1   8  10        8.95        6.65      5.29 o 
   2   8  10      103.33       88.03     20.04 o 
   3   8  10       42.16       56.01     13.66 o 
   4   8  10       52.54       35.35     13.58 o 
   5   8  10        2.67       -3.50     12.24 o 
  -5   9  10       14.60       18.70     10.94 o 
  -4   9  10        0.06        4.91      7.53 o 
  -3   9  10       74.42      109.61     21.02 o 
  -2   9  10       17.55       15.73      6.39 o 
  -1   9  10      590.56      661.37     30.26 o 
   0   9  10        1.27       -2.16      5.49 o 
   1   9  10        4.04        4.06      4.99 o 
   2   9  10        6.33      -10.88      7.54 o 
   3   9  10       61.68       57.65     14.30 o 
   4   9  10      118.77      115.52     20.03 o 
   5   9  10        6.55       26.93     15.37 o 
  -5  10  10       27.55       13.58     15.57 o 
  -4  10  10       17.13       15.87      9.85 o 
  -3  10  10      119.37      132.16     25.96 o 
  -2  10  10       21.96       25.63     14.48 o 
  -1  10  10        1.69        0.36      6.16 o 
   0  10  10        2.56        1.36      5.70 o 
   1  10  10        0.23        1.48      4.94 o 
   2  10  10      105.78      106.02     12.09 o 
   3  10  10       28.70       23.68     11.53 o 
   4  10  10       35.69       41.50     23.35 o 
   5  10  10        0.49       24.41     15.94 o 
  -5  11  10        0.03       -3.58      9.67 o 
  -4  11  10       28.61       44.29     12.34 o 
  -3  11  10       10.05       14.76      9.05 o 
  -2  11  10        9.07       19.43     14.45 o 
  -1  11  10       38.23       45.23     10.81 o 
   0  11  10       11.22        2.00      6.56 o 
   1  11  10        8.10       12.90      6.81 o 
   2  11  10       14.05       25.39     11.04 o 
   3  11  10        2.98        0.09     10.44 o 
   4  11  10        3.05       26.69     14.17 o 
   5  11  10        8.13        9.99     14.52 o 
  -4  12  10       46.48       60.03     13.72 o 
  -3  12  10       82.06       72.74     13.62 o 
  -2  12  10        1.71        1.68      7.60 o 
  -1  12  10       75.81       87.52     19.99 o 
   0  12  10        8.99       -0.36      7.50 o 
   1  12  10        0.08       -0.39      6.06 o 
   2  12  10       42.42       46.92     11.60 o 
   3  12  10       17.17       19.41     12.47 o 
   4  12  10        0.03      -21.92     35.60 o 
  -4  13  10        0.01        7.41      8.84 o 
  -3  13  10        2.65       13.76      9.02 o 
  -2  13  10       25.00       16.99     10.10 o 
  -1  13  10       44.48       33.74     21.76 o 
   0  13  10        4.08        0.09      6.51 o 
   1  13  10       48.16       41.82     37.98 o 
   2  13  10        0.21        4.09     12.73 o 
   3  13  10        0.50        6.07     12.12 o 
   4  13  10        0.81        3.37     13.83 o 
  -4  14  10       19.55       28.73     10.87 o 
  -3  14  10        1.23       -4.64      8.62 o 
  -2  14  10       16.86       19.93     10.51 o 
  -1  14  10        1.78        2.09     13.19 o 
   0  14  10      102.15      102.48     18.11 o 
   1  14  10       29.01       32.33     15.80 o 
   2  14  10        0.63       -0.21     12.76 o 
   3  14  10       16.14       19.69     13.64 o 
   4  14  10       10.60       -2.77     15.48 o 
  -3  15  10        7.74        6.93      9.57 o 
  -2  15  10       64.04       53.83     23.91 o 
  -1  15  10       28.04       39.52     20.32 o 
   0  15  10      234.54      239.55     26.89 o 
   1  15  10       38.45       32.81     14.91 o 
   2  15  10      126.99      164.94     24.37 o 
   3  15  10        0.20      -19.85     19.57 o 
  -3  16  10        4.24       -4.80     10.07 o 
  -2  16  10        3.54        8.02     10.45 o 
  -1  16  10        4.83       -1.40     18.92 o 
   0  16  10       13.43       23.93     15.08 o 
   1  16  10       61.37       54.70     28.05 o 
   2  16  10        6.51        7.09     16.17 o 
   3  16  10        1.43       32.34     25.54 o 
  -2  17  10        1.54       15.29     23.39 o 
  -1  17  10       20.44       20.80     45.72 o 
   0  17  10       89.98       73.54     23.35 o 
   1  17  10       49.80       48.25     18.05 o 
   2  17  10        4.14        7.95     15.41 o 
  -1  18  10       20.15       34.40     16.32 o 
   0  18  10        2.11       33.69     17.44 o 
   1  18  10       21.53       19.36     18.73 o 
  -5   0  11        8.61       16.40     15.29 o 
  -3   0  11       35.76       31.14     17.29 o 
  -1   0  11      269.71      296.37     20.55 o 
   1   0  11      169.41      213.75     24.23 o 
   3   0  11       28.01       14.17     13.61 o 
   5   0  11        5.13       -5.78     19.76 o 
  -6   1  11       27.40       29.58     17.15 o 
  -5   1  11       32.18       24.13     14.91 o 
  -4   1  11       43.34       51.13     12.41 o 
  -3   1  11       24.05       18.67      7.40 o 
  -2   1  11       13.66        2.15      4.56 o 
  -1   1  11       63.47       45.62      7.13 o 
   0   1  11      464.66      474.55     18.63 o 
   1   1  11      696.23      705.89     29.18 o 
   2   1  11       11.79        8.32      8.07 o 
   3   1  11       50.73       48.08     12.56 o 
   4   1  11        3.18        2.86      9.91 o 
   5   1  11       11.54        1.93     14.36 o 
  -6   2  11        7.97        3.56     12.30 o 
  -5   2  11       86.72       82.61     28.38 o 
  -4   2  11        0.91      -10.30      7.47 o 
  -3   2  11        2.18        7.20      6.43 o 
  -2   2  11       16.37       16.52      5.96 o 
  -1   2  11      147.31      145.13     10.78 o 
   0   2  11        0.66        3.27      4.59 o 
   1   2  11       23.74       30.42      7.02 o 
   2   2  11       22.21       19.44      9.75 o 
   3   2  11       67.17       67.29     14.76 o 
   4   2  11       20.68       19.16     11.26 o 
   5   2  11        0.32       -4.14     14.21 o 
  -5   3  11       25.04       28.37     11.74 o 
  -4   3  11        2.63       -0.43      7.22 o 
  -3   3  11        0.00       -0.89      6.17 o 
  -2   3  11        5.47       -7.17      5.43 o 
  -1   3  11       12.26       15.52      5.06 o 
   0   3  11        0.22       -1.69      3.73 o 
   1   3  11       55.37       68.59      9.89 o 
   2   3  11        1.69        9.76      7.44 o 
   3   3  11       25.24       23.52     11.86 o 
   4   3  11       13.74       19.09     12.94 o 
   5   3  11        0.03       -3.94     12.52 o 
  -5   4  11       28.80       23.94     15.24 o 
  -4   4  11       61.78       48.78     10.26 o 
  -3   4  11      162.68      200.56     16.22 o 
  -2   4  11       79.59       86.15     10.32 o 
  -1   4  11        4.49        5.06      4.44 o 
   0   4  11       36.49       20.47      6.43 o 
   1   4  11        0.23        4.17      5.04 o 
   2   4  11       13.51       21.48      8.64 o 
   3   4  11        4.07       12.28      9.48 o 
   4   4  11        1.11       -2.86      9.79 o 
   5   4  11       37.42       51.29     16.19 o 
  -5   5  11        0.73       10.87      8.38 o 
  -4   5  11       18.17        5.13      7.99 o 
  -3   5  11        1.45        5.63      6.11 o 
  -2   5  11       12.88       10.52      5.70 o 
  -1   5  11        0.76       -0.56      4.23 o 
   0   5  11       17.46       12.90      5.74 o 
   1   5  11       48.72       55.35      8.88 o 
   2   5  11        1.77        7.52      9.38 o 
   3   5  11        1.36        7.58     11.70 o 
   4   5  11        7.78       -2.59     11.08 o 
   5   5  11        0.42       -4.80     12.33 o 
  -5   6  11       30.97       41.70     26.38 o 
  -4   6  11       20.34       24.36      9.12 o 
  -3   6  11        6.92       -3.98      5.18 o 
  -2   6  11      115.77      108.94     11.93 o 
  -1   6  11        2.52       10.37      7.07 o 
   0   6  11        8.01        8.05      5.36 o 
   1   6  11       53.39       74.80      9.99 o 
   2   6  11        3.63       12.52      9.57 o 
   3   6  11        4.95        5.82      9.96 o 
   4   6  11       33.72       15.51     12.45 o 
   5   6  11        0.09      -15.89     11.88 o 
  -5   7  11       17.28       13.05     11.31 o 
  -4   7  11       13.48       16.23      8.95 o 
  -3   7  11       91.60       96.63     14.70 o 
  -2   7  11       33.41       32.66     10.58 o 
  -1   7  11       40.28       21.48      7.17 o 
   0   7  11       15.16       14.65      6.26 o 
   1   7  11       26.73       14.55      6.28 o 
   2   7  11        1.09        6.45      9.20 o 
   3   7  11      109.24       89.78     39.24 o 
   4   7  11       19.97       -0.88     11.37 o 
   5   7  11        1.17       13.77     13.67 o 
  -5   8  11        0.04        1.66     11.54 o 
  -4   8  11       57.93       64.86     22.18 o 
  -3   8  11       63.79       56.91     12.49 o 
  -2   8  11       20.92       28.63      8.07 o 
  -1   8  11       23.72       21.67      7.27 o 
   0   8  11        7.37        7.69      6.63 o 
   1   8  11        6.08        5.42      6.13 o 
   2   8  11       61.26       55.69     13.35 o 
   3   8  11       62.50       66.58     15.65 o 
   4   8  11       43.70       38.05     15.34 o 
   5   8  11       70.82       61.51     19.29 o 
  -5   9  11       13.99       -5.87     10.03 o 
  -4   9  11      128.10       81.90     15.77 o 
  -3   9  11       16.17       16.05      9.17 o 
  -2   9  11       17.93       16.23      7.18 o 
  -1   9  11        1.84       13.55      6.52 o 
   0   9  11       15.99       18.96     10.77 o 
   1   9  11       49.22       58.60      9.78 o 
   2   9  11       80.33       71.07     14.95 o 
   3   9  11       44.37       50.09     15.00 o 
   4   9  11       21.98       23.36     13.93 o 
  -4  10  11        2.66       15.90     10.20 o 
  -3  10  11       91.07       96.75     16.31 o 
  -2  10  11       20.77       20.48      9.37 o 
  -1  10  11       28.37       25.39      9.23 o 
   0  10  11        1.20        1.91      6.22 o 
   1  10  11        1.35      -11.97     15.98 o 
   2  10  11        0.12       -0.45      9.40 o 
   3  10  11        0.38      -11.32     10.77 o 
   4  10  11        0.28        1.76     12.06 o 
  -4  11  11       52.25       46.97     13.21 o 
  -3  11  11        0.47       15.90     12.07 o 
  -2  11  11        1.95       11.87      9.93 o 
  -1  11  11       12.96       29.95      8.93 o 
   0  11  11        4.17       -3.84      6.91 o 
   1  11  11        4.63       15.91      8.34 o 
   2  11  11        0.92        6.31      9.67 o 
   3  11  11        0.25        1.79     12.40 o 
   4  11  11        1.07      -23.00     15.33 o 
  -4  12  11        7.80        8.31     14.68 o 
  -3  12  11        5.95       20.30      9.97 o 
  -2  12  11        8.43       16.62      9.01 o 
  -1  12  11       19.14       34.44     22.04 o 
   0  12  11       31.47       31.28     16.36 o 
   1  12  11        0.31        7.06      9.46 o 
   2  12  11       20.83       15.66     18.64 o 
   3  12  11        0.77       -0.98     13.56 o 
   4  12  11        1.97        6.61     14.94 o 
  -3  13  11        8.97        3.53      8.83 o 
  -2  13  11        6.18        2.73      8.01 o 
  -1  13  11        1.88        5.76      7.48 o 
   0  13  11        5.12       -4.27      8.49 o 
   1  13  11        7.87      -11.28     17.52 o 
   2  13  11       20.83       19.48     19.85 o 
   3  13  11        0.95       -1.17     12.88 o 
  -3  14  11        0.40       11.66     15.75 o 
  -2  14  11        2.46       -2.84     13.28 o 
  -1  14  11       21.31       25.45      9.92 o 
   0  14  11       53.12       80.34     26.10 o 
   1  14  11        2.18       -1.86     18.08 o 
   2  14  11       16.46       31.60     23.21 o 
   3  14  11        0.13        9.69     23.39 o 
  -2  15  11        0.03       -0.88      9.10 o 
  -1  15  11        3.06        2.89     20.78 o 
   0  15  11        2.88       36.26     22.37 o 
   1  15  11       58.45       71.40     27.87 o 
   2  15  11       55.27       54.34     27.78 o 
  -2  16  11       35.74       50.00     14.46 o 
  -1  16  11        4.00       10.35     25.26 o 
   0  16  11       14.88       15.29     23.49 o 
   1  16  11       15.63       10.25     23.11 o 
   0  17  11        5.03       16.03     26.94 o 
  -4   0  12        3.18       -2.80     13.14 o 
  -2   0  12      123.48      153.69     17.35 o 
   0   0  12      303.01      245.38     21.17 o 
   2   0  12        0.29        6.90     12.12 o 
   4   0  12       27.95       42.13     18.83 o 
  -5   1  12        1.66       -6.35     10.19 o 
  -4   1  12        2.85        7.86      9.78 o 
  -3   1  12        9.08        7.61      6.79 o 
  -2   1  12       19.14       17.01      6.36 o 
  -1   1  12       13.64       16.65      5.86 o 
   0   1  12       14.38       14.71      5.19 o 
   1   1  12       36.44       20.17      6.73 o 
   2   1  12       44.21       68.03     13.56 o 
   3   1  12        0.83       -5.69      8.83 o 
   4   1  12       15.06       25.86     13.48 o 
   5   1  12        3.31       -3.93     16.11 o 
  -5   2  12        3.29        4.39     11.76 o 
  -4   2  12       10.26        6.56      9.34 o 
  -3   2  12        1.45        0.52      6.81 o 
  -2   2  12       19.19       16.87      6.20 o 
  -1   2  12       11.47        8.32      5.20 o 
   0   2  12       86.61      108.70     17.18 o 
   1   2  12       16.91       19.53      7.02 o 
   2   2  12        0.04        2.75      7.87 o 
   3   2  12        0.04        3.14      9.30 o 
   4   2  12        2.65        6.61     12.08 o 
   5   2  12        1.61       -6.17     14.55 o 
  -5   3  12        2.81       17.54     11.76 o 
  -4   3  12        0.06        6.25      9.55 o 
  -3   3  12        0.26       -9.06      6.04 o 
  -2   3  12        0.34       -1.29      6.11 o 
  -1   3  12        4.62       -0.20      4.49 o 
   0   3  12        3.68       -3.71      4.32 o 
   1   3  12       19.53       13.12      7.17 o 
   2   3  12       17.14       11.72      9.44 o 
   3   3  12        1.55        4.91     10.69 o 
   4   3  12        3.18        5.02     12.83 o 
   5   3  12        0.69       11.51     13.41 o 
  -5   4  12        8.51        2.39     12.33 o 
  -4   4  12       18.62       25.66      9.79 o 
  -3   4  12        2.59        0.97      7.33 o 
  -2   4  12        2.22        7.86      5.87 o 
  -1   4  12        3.32        6.54      4.90 o 
   0   4  12       40.67       38.90      7.20 o 
   1   4  12        8.36       10.14      6.36 o 
   2   4  12       24.68       -1.43      8.67 o 
   3   4  12        7.34        8.96     11.89 o 
   4   4  12        1.50       -7.16     11.05 o 
   5   4  12        0.01      -12.89     13.16 o 
  -5   5  12        5.82      -10.72     13.51 o 
  -4   5  12        0.24       -5.54      8.22 o 
  -3   5  12        1.88        0.77      5.53 o 
  -2   5  12       25.01       25.49      7.38 o 
  -1   5  12        0.02       -6.92      4.62 o 
   0   5  12       47.69       44.23     12.36 o 
   1   5  12        0.03       -4.56      5.16 o 
   2   5  12        8.61        5.68      9.16 o 
   3   5  12        7.84       15.06     11.71 o 
   4   5  12        0.47       -4.49     12.09 o 
  -5   6  12        3.08       17.70     23.39 o 
  -4   6  12        2.45       -1.22      8.23 o 
  -3   6  12       18.49       19.14      8.05 o 
  -2   6  12        0.82       12.34      6.06 o 
  -1   6  12        2.13        2.46      6.14 o 
   0   6  12        3.67        2.88      5.41 o 
   1   6  12        8.22        3.28      5.80 o 
   2   6  12        0.01        3.09      9.48 o 
   3   6  12        2.95        4.39     16.31 o 
   4   6  12        0.26        8.79     12.76 o 
  -4   7  12       19.26       14.23     10.25 o 
  -3   7  12        8.24        4.90      7.08 o 
  -2   7  12        0.53       -4.97      5.73 o 
  -1   7  12       14.01       11.32      6.78 o 
   0   7  12        1.89        9.37      7.14 o 
   1   7  12       16.05        5.58      7.63 o 
   2   7  12       21.57       15.75     10.55 o 
   3   7  12       17.16       17.51     12.77 o 
   4   7  12        4.80        2.70     13.66 o 
  -4   8  12       74.14       62.34     14.24 o 
  -3   8  12       35.14       12.52      7.87 o 
  -2   8  12        0.27       -3.13      5.78 o 
  -1   8  12        0.01        0.25      6.67 o 
   0   8  12        0.14       -0.06      6.11 o 
   1   8  12        5.74        3.71     10.58 o 
   2   8  12       19.78      -13.84     19.39 o 
   3   8  12        0.82        0.30     10.82 o 
   4   8  12       39.52       63.19     17.04 o 
  -4   9  12        0.04        0.24      8.35 o 
  -3   9  12        6.62        3.39     19.48 o 
  -2   9  12       10.46        1.47      6.61 o 
  -1   9  12        0.05       10.05      7.29 o 
   0   9  12       24.16       14.19      8.08 o 
   1   9  12        1.53        2.82      7.33 o 
   2   9  12        0.04       -5.69     10.52 o 
   3   9  12        3.91        4.81     24.09 o 
   4   9  12        3.50       -3.64     22.56 o 
  -4  10  12        3.64        1.72      9.55 o 
  -3  10  12        0.04       -5.22      8.20 o 
  -2  10  12       20.80        6.76     19.67 o 
  -1  10  12        3.31       10.95     10.86 o 
   0  10  12        0.01        3.84      7.96 o 
   1  10  12        3.56        0.74     10.07 o 
   2  10  12        6.75        1.16     10.36 o 
   3  10  12        0.68       -2.61     11.90 o 
  -3  11  12       24.78       34.02     11.42 o 
  -2  11  12        8.24        0.60      7.83 o 
  -1  11  12       27.97       24.58      9.52 o 
   0  11  12       12.11       21.31     11.56 o 
   1  11  12        2.11        5.35      9.37 o 
   2  11  12        2.07        6.52     19.57 o 
   3  11  12        0.34       13.57     13.18 o 
  -3  12  12        4.04        2.62      8.94 o 
  -2  12  12        0.53        4.23      9.08 o 
  -1  12  12        1.89       -3.19      7.60 o 
   0  12  12       17.48       11.32     12.54 o 
   1  12  12        0.02        3.36     17.99 o 
   2  12  12        1.30       17.34     21.72 o 
   3  12  12        2.10      -11.65     12.11 o 
  -3  13  12        6.43       -1.17      9.26 o 
  -2  13  12        1.17       -8.07      7.77 o 
  -1  13  12        6.95        7.98      9.29 o 
   0  13  12        7.41       12.32     10.85 o 
   1  13  12        2.39      -15.47     19.57 o 
   2  13  12       11.73       -2.24     20.13 o 
  -2  14  12        0.50        2.32     11.00 o 
  -1  14  12       48.28       85.81     16.22 o 
   0  14  12       22.03      -20.23     18.64 o 
   1  14  12        0.02       17.71     21.44 o 
   2  14  12        0.02       28.99     24.61 o 
  -1  15  12       13.25       -6.52     22.65 o 
   0  15  12        1.33       17.34     24.98 o 
   1  15  12       46.25       46.70     28.05 o 
  -3   0  13        2.22       -2.33     13.24 o 
  -1   0  13        0.17        0.32      8.19 o 
   1   0  13        0.30       -1.77     12.21 o 
   3   0  13       46.74       71.21     22.56 o 
  -4   1  13        0.01      -12.44      9.70 o 
  -3   1  13        2.06        2.10      9.75 o 
  -2   1  13       13.34        7.48      6.42 o 
  -1   1  13        1.34       -6.65      5.17 o 
   0   1  13       12.15       30.93     10.21 o 
   1   1  13       16.90       23.74     10.56 o 
   2   1  13       70.28       68.10     14.54 o 
   3   1  13       18.13       17.97     11.56 o 
   4   1  13        2.00       -9.80     11.62 o 
  -4   2  13        0.01        0.31     10.01 o 
  -3   2  13        1.98        1.62      7.31 o 
  -2   2  13        0.99        9.31      7.29 o 
  -1   2  13        0.00        0.27      4.74 o 
   0   2  13       73.78       66.90      9.23 o 
   1   2  13        0.40        3.85      9.20 o 
   2   2  13       41.24       54.57     13.47 o 
   3   2  13        5.63        7.77     10.76 o 
   4   2  13        2.06       -4.02     13.18 o 
  -4   3  13        1.85        1.63     11.23 o 
  -3   3  13        2.49       -1.22      7.63 o 
  -2   3  13       24.63       19.77      8.34 o 
  -1   3  13        0.85        7.98      5.26 o 
   0   3  13        8.97       -0.30      5.07 o 
   1   3  13       25.53       14.93      6.98 o 
   2   3  13        0.23       17.28     10.64 o 
   3   3  13        2.54        1.51     10.30 o 
   4   3  13        1.50        0.19     12.71 o 
  -4   4  13       18.12       28.67     12.76 o 
  -3   4  13        0.00       -8.83      7.36 o 
  -2   4  13       51.98       35.75     13.30 o 
  -1   4  13        1.37       -4.42      5.17 o 
   0   4  13        1.07        6.59      6.25 o 
   1   4  13        9.66        7.08      6.90 o 
   2   4  13       15.80       11.05     17.15 o 
   3   4  13        7.75       -5.33     11.69 o 
   4   4  13       10.64       15.74     14.53 o 
  -4   5  13        0.80        6.82      9.93 o 
  -3   5  13        0.19        5.74      7.59 o 
  -2   5  13        1.30       -6.89      6.05 o 
  -1   5  13        6.80       10.07      7.80 o 
   0   5  13        1.91       -2.97      5.85 o 
   1   5  13       26.52       26.02      7.95 o 
   2   5  13        1.18        5.23      9.33 o 
   3   5  13        0.12        0.27     12.16 o 
   4   5  13        0.05        2.27     14.00 o 
  -4   6  13        2.74        2.90     11.44 o 
  -3   6  13        7.38        1.08      7.49 o 
  -2   6  13        1.36        5.99      5.90 o 
  -1   6  13        0.79       -5.42      6.07 o 
   0   6  13        0.84        5.02      6.89 o 
   1   6  13        1.48        3.72     11.03 o 
   2   6  13        7.92       14.84     11.31 o 
   3   6  13        4.33       14.49     13.73 o 
   4   6  13        0.18        6.87     13.38 o 
  -4   7  13        3.46       -1.94      8.47 o 
  -3   7  13        5.33        0.92      7.58 o 
  -2   7  13        4.46       -0.68      6.71 o 
  -1   7  13       41.90       49.65     12.27 o 
   0   7  13        0.40        4.19      8.85 o 
   1   7  13        0.56        8.90      6.90 o 
   2   7  13       31.65       11.75     35.84 o 
   3   7  13        5.64       -2.54     12.01 o 
  -3   8  13        6.50        3.61      8.68 o 
  -2   8  13        0.99       -1.64      8.09 o 
  -1   8  13       26.09       18.33      9.24 o 
   0   8  13        4.55       -1.79      9.51 o 
   1   8  13        6.60        9.32     10.67 o 
   2   8  13        0.24        9.56     11.32 o 
   3   8  13        7.02       10.36     16.50 o 
  -3   9  13        4.31        8.56      9.56 o 
  -2   9  13        0.94        3.71      7.40 o 
  -1   9  13       15.78        9.34     18.04 o 
   0   9  13       38.56       54.88     20.78 o 
   1   9  13        0.08        4.10     12.40 o 
   2   9  13        3.67        2.06     11.73 o 
   3   9  13       21.03       -7.70     12.87 o 
  -3  10  13        2.13        3.78      9.43 o 
  -2  10  13        7.55        5.53      7.37 o 
  -1  10  13        6.20       -5.90      8.25 o 
   0  10  13       21.56       37.16     16.26 o 
   1  10  13        0.18      -13.89     13.05 o 
   2  10  13        0.30       12.77     21.44 o 
  -2  11  13        0.10       -3.91      8.11 o 
  -1  11  13        0.49       -8.04     11.42 o 
   0  11  13        3.49        9.67      9.45 o 
   1  11  13        0.69        9.02      9.93 o 
   2  11  13        4.70        9.51     22.00 o 
  -2  12  13        4.70        4.12      9.29 o 
  -1  12  13        2.15       -3.33     13.24 o 
   0  12  13       10.85       19.92     10.45 o 
   1  12  13       10.83       58.25     27.50 o 
  -1  13  13        8.54       -3.32      9.27 o 
   0  13  13       10.02       -1.89      9.53 o 
  -2   0  14        0.06       14.09     10.54 o 
   0   0  14        3.20       16.97     11.01 o 
   2   0  14        0.02      -14.63     12.40 o 
  -3   1  14       11.49       17.59     12.58 o 
  -2   1  14        3.84        4.50      8.48 o 
  -1   1  14       17.23       10.36      6.95 o 
   0   1  14        2.03        4.28      6.62 o 
   1   1  14      133.31       87.95     20.74 o 
   2   1  14       30.72       19.80     11.76 o 
   3   1  14        2.34        8.89     11.81 o 
  -3   2  14        0.39       -4.58     11.02 o 
  -2   2  14        4.94       -2.44      7.93 o 
  -1   2  14       10.39       21.95      6.97 o 
   0   2  14       65.83       60.04      9.54 o 
   1   2  14       15.17        6.16     13.98 o 
   2   2  14       22.77       14.07     22.23 o 
   3   2  14        0.26       14.59     12.24 o 
  -3   3  14        0.44        8.12      9.36 o 
  -2   3  14        2.73        0.19      8.50 o 
  -1   3  14        0.90        2.49      6.62 o 
   0   3  14        1.88        5.53      6.29 o 
   1   3  14       16.25       15.20      7.55 o 
   2   3  14       18.31       23.90     13.89 o 
   3   3  14        0.26       -2.88     10.79 o 
  -3   4  14       11.26       12.01      9.88 o 
  -2   4  14       12.11       16.29      8.42 o 
  -1   4  14        5.49        3.24      6.79 o 
   0   4  14        0.13       13.34      8.37 o 
   1   4  14        1.48        1.61      6.99 o 
   2   4  14        0.08       17.12     12.01 o 
   3   4  14        2.34       -3.74     11.09 o 
  -3   5  14        4.87       15.79      9.52 o 
  -2   5  14        3.45       -0.30      6.98 o 
  -1   5  14        2.29       -4.25      6.86 o 
   0   5  14        0.24       11.32      8.14 o 
   1   5  14        4.07        9.26      7.45 o 
   2   5  14        1.27        0.52      9.95 o 
   3   5  14        0.37       -9.50     12.52 o 
  -3   6  14        4.32        4.79      8.09 o 
  -2   6  14       32.84       35.94      9.76 o 
  -1   6  14       21.14       17.85      9.19 o 
   0   6  14        7.60       15.49      8.64 o 
   1   6  14        2.00        8.89      7.91 o 
   2   6  14        4.53       -1.20      9.94 o 
  -3   7  14        8.50       11.34      8.34 o 
  -2   7  14        2.63       -4.93      7.18 o 
  -1   7  14        0.01        4.37      8.39 o 
   0   7  14        8.67       11.89     13.42 o 
   1   7  14        5.09       -5.06      8.72 o 
   2   7  14       21.91       12.08     13.71 o 
  -2   8  14        2.48        9.22      8.75 o 
  -1   8  14        0.27       -5.64      7.68 o 
   0   8  14        2.34       -6.86      8.90 o 
   1   8  14        5.81        4.37      9.16 o 
   2   8  14        4.89        0.58     13.65 o 
  -2   9  14        0.08       -1.83      8.88 o 
  -1   9  14       20.14       14.29     10.81 o 
   0   9  14        0.34       -7.29      7.74 o 
   1   9  14        0.07      -12.16      8.11 o 
  -1  10  14        2.68       12.22      9.57 o 
   0  10  14        0.71       -4.83      8.34 o 
   1  10  14        0.68       -2.30     11.46 o 
  -1   0  15       22.15       20.36     11.55 o 
   1   0  15        8.13       12.21     17.24 o 
  -2   1  15        6.42       10.37     12.42 o 
  -1   1  15       12.82       10.28      8.10 o 
   0   1  15       29.03       23.84      8.30 o 
   1   1  15       53.20       46.85     16.82 o 
   2   1  15        0.80       -7.06     11.17 o 
  -2   2  15        2.95        4.08      9.45 o 
  -1   2  15       16.69       12.98      8.50 o 
   0   2  15        2.12       15.27      9.66 o 
   1   2  15        1.56        3.43     10.97 o 
   2   2  15        0.55        9.89     12.22 o 
  -2   3  15        3.52       -1.41      9.07 o 
  -1   3  15        2.01       -5.43      8.28 o 
   0   3  15        1.55        9.21      8.54 o 
   1   3  15       24.03       42.49     15.15 o 
   2   3  15        2.29       18.23     11.85 o 
  -2   4  15        5.37        6.97     10.73 o 
  -1   4  15        0.05       -3.97      7.91 o 
   0   4  15        2.73       13.56      9.81 o 
   1   4  15        1.73        7.53     10.97 o 
  -1   5  15        2.36        1.14      8.07 o 
   0   5  15        3.03       24.37     12.49 o 
   1   5  15        0.26       -2.33      8.09 o 
  -1   6  15        0.54       -7.27      8.60 o 
   0   6  15        5.93        6.66      9.76 o 
   1   6  15        8.05       10.58     10.79 o 
   0   7  15        1.99        6.19     10.05 o 
                                                 
